# Supplementary material for: Did Massachusetts COVID-19 vaccine lottery increase vaccine uptake?
Source: PLoS One. 2023 Jan 4;18(1):e0279283. doi: 10.1371/journal.pone.0279283 (PMC9812321; doi:10.1371/journal.pone.0279283)
Supplement: S1 Data — (XLS) [file pone.0279283.s001.xls]

## Sheet: Sheet1
date	mmwr_week	state	distributed	distributed_janssen	distributed_moderna	distributed_pfizer	distributed_unk_manuf	dist_per_100k	distributed_per_100k_12plus	distributed_per_100k_18plus	distributed_per_100k_65plus	administered	administered_12plus	administered_18plus	administered_65plus	administered_janssen	administered_moderna	administered_pfizer	administered_unk_manuf	administered_fed_ltc	administered_fed_ltc_residents	administered_fed_ltc_staff	administered_fed_ltc_unk	administered_fed_ltc_dose1	administered_fed_ltc_dose1_resid	administered_fed_ltc_dose1_staff	administered_fed_ltc_dose1_unk	admin_per_100k	admin_per_100k_12plus	admin_per_100k_18plus	admin_per_100k_65plus	recip_administered	administered_dose1_recip	administered_dose1_pop_pct	administered_dose1_recip_12plus	administered_dose1_recip_12plusp	administered_dose1_recip_18plus	administered_dose1_recip_18plusp	administered_dose1_recip_65plus	administered_dose1_recip_65plusp	series_complete_yes	series_complete_pop_pct	series_complete_12plus	series_complete_12pluspop_pct	series_complete_18plus	series_complete_18pluspop_pct	series_complete_65plus	series_complete_65pluspop_pct	series_complete_janssen
3/6/2021	9	CT	1434565	39400	660600	734565	0	40237	0	50551	227621	1157114	0	1155911	659960	774	522032	634293	15	130320	62725	50252	17343	77588	36052	28588	12948	32455	0	40732	104715	1154695	822106	23.1	0	0	821249	28.9	497520	78.9	322260	9	0	0	321995	11.3	152103	24.1	776
3/7/2021	10	CT	1434565	39400	660600	734565	0	40237	0	50551	227621	1195617	0	1194385	674681	3839	539301	652461	16	130714	62829	50542	17343	77746	36089	28709	12948	33535	0	42088	107051	1193304	856048	24	0	0	855166	30.1	509265	80.8	329740	9.2	0	0	329466	11.6	155318	24.6	3818
3/8/2021	10	CT	1434565	39400	660600	734565	0	40237	0	50551	227621	1228865	0	1227609	684863	9391	552887	666571	16	130819	62852	50624	17343	77770	36093	28729	12948	34467	0	43258	108666	1226656	883688	24.8	0	0	882784	31.1	514940	81.7	340912	9.6	0	0	340632	12	160311	25.4	9325
3/9/2021	10	CT	1525915	42700	696000	787215	0	42799	0	53770	242115	1245687	0	1244427	690389	11205	557040	677426	16	130939	62886	50710	17343	77811	36109	28754	12948	34939	0	43851	109543	1243499	897576	25.2	0	0	896669	31.6	518291	82.2	345611	9.7	0	0	345330	12.2	162723	25.8	11110
3/10/2021	10	CT	1558445	42700	718000	797745	0	43712	0	54916	247276	1272581	0	1271305	702423	15935	566984	689638	24	131093	62953	50797	17343	77896	36155	28793	12948	35694	0	44798	111453	1270574	920595	25.8	0	0	919676	32.4	527165	83.6	354352	9.9	0	0	354066	12.5	166726	26.5	15850
3/11/2021	10	CT	1604885	42700	762100	800085	0	45014	0	56553	254645	1304302	0	1303000	716265	20366	581373	702486	77	131176	62974	50859	17343	77927	36157	28822	12948	36583	0	45915	113649	1302525	948575	26.6	0	0	947632	33.4	537869	85.3	362671	10.2	0	0	362374	12.8	170592	27.1	20290
3/12/2021	10	CT	1642625	42700	762400	837525	0	46073	0	57883	260633	1345350	0	1343238	714543	27501	600006	717724	119	131329	63028	50958	17343	78000	36170	28882	12948	37735	0	47333	113376	1343657	984384	27.6	0	0	982934	34.6	536212	85.1	374997	10.5	0	0	374464	13.2	170869	27.1	27402
3/13/2021	10	CT	1659085	42700	769500	846885	0	46534	0	58463	263245	1411525	0	1409486	746284	32187	629220	749998	120	131456	63103	51010	17343	78088	36231	28909	12948	39591	0	49667	118412	1410171	933227	26.2	0	0	931949	32.8	480064	76.2	496388	13.9	0	0	495747	17.5	259057	41.1	32024
3/14/2021	11	CT	1659085	42700	769500	846885	0	46534	0	58463	263245	1411532	0	1409493	746285	32187	629223	750002	120	131495	63123	51029	17343	78100	36234	28918	12948	39591	0	49668	118412	1410350	933367	26.2	0	0	932089	32.8	480096	76.2	496443	13.9	0	0	495802	17.5	259084	41.1	32041
3/15/2021	11	CT	1659085	42700	769500	846885	0	46534	0	58463	263245	1442439	0	1440359	759138	33666	643116	765537	120	131538	63156	51039	17343	78110	36237	28925	12948	40458	0	50755	120451	1441403	952509	26.7	0	0	951192	33.5	482890	76.6	509812	14.3	0	0	509168	17.9	269265	42.7	33530
3/16/2021	11	CT	1749215	43300	801700	904215	0	49062	0	61639	277546	1460334	0	1458233	766500	35408	649965	774841	120	131571	63169	51059	17343	78129	36244	28937	12948	40960	0	51385	121620	1459271	964706	27.1	0	0	963370	33.9	485192	77	517141	14.5	0	0	516494	18.2	274423	43.5	35191
3/17/2021	11	CT	1774555	43300	813000	918255	0	49773	0	62532	281566	1483587	0	1481458	779174	35759	660744	786964	120	131597	63181	51073	17343	78139	36249	28942	12948	41612	0	52204	123631	1482810	977155	27.4	0	0	975797	34.4	488465	77.5	528525	14.8	0	0	527872	18.6	283885	45	35565
3/18/2021	11	CT	1820525	48400	852700	919425	0	51063	0	64152	288860	1514945	0	1512788	795151	36166	676203	802455	121	131602	63183	51076	17343	78140	36251	28941	12948	42492	0	53308	126166	1514242	993878	27.9	0	0	992496	35	491876	78	543501	15.2	0	0	542843	19.1	296400	47	35993
3/19/2021	11	CT	1884695	48400	857200	979095	0	52862	0	66413	299042	1551481	0	1549282	813181	36406	695786	819164	125	131615	63187	51085	17343	78141	36250	28943	12948	43516	0	54594	129026	1550865	1014611	28.5	0	0	1013197	35.7	496363	78.8	559558	15.7	0	0	558891	19.7	309942	49.2	36263
3/20/2021	11	CT	1899395	48400	860200	990795	0	53275	0	66931	301375	1586484	0	1584252	829903	36763	712789	836806	126	131811	63248	51220	17343	78200	36268	28984	12948	44498	0	55826	131680	1585959	1034439	29	0	0	1033000	36.4	500502	79.4	574848	16.1	0	0	574177	20.2	322490	51.2	36630
3/21/2021	12	CT	1899395	48400	860200	990795	0	53275	0	66931	301375	1623090	0	1620806	844885	37649	728133	857182	126	131828	63259	51226	17343	78204	36271	28985	12948	45525	0	57114	134057	1622823	1057505	29.7	0	0	1056023	37.2	504784	80.1	589228	16.5	0	0	588544	20.7	333263	52.9	37546
3/22/2021	12	CT	1899395	48400	860200	990795	0	53275	0	66931	301375	1658338	0	1655994	858577	38727	743722	875763	126	131835	63259	51233	17343	78205	36268	28989	12948	46513	0	58354	136229	1658048	1079370	30.3	0	0	1077838	38	507419	80.5	603624	16.9	0	0	602923	21.2	344381	54.6	38653
3/23/2021	12	CT	1975855	51000	889600	1035255	0	55419	0	69625	313506	1676905	0	1674537	863677	38965	749099	888715	126	131835	63259	51233	17343	78205	36270	28987	12948	47034	0	59007	137039	1676810	1093483	30.7	0	0	1091929	38.5	508936	80.8	608492	17.1	0	0	607787	21.4	347988	55.2	38896
3/24/2021	12	CT	2070805	54700	939900	1076205	0	58082	0	72971	328572	1701298	0	1698899	872279	39331	758458	903383	126	131852	63267	51242	17343	78216	36277	28991	12948	47718	0	59866	138403	1701477	1108552	31.1	0	0	1106973	39	510992	81.1	618348	17.3	0	0	617636	21.8	354521	56.3	39280
3/25/2021	12	CT	2097155	56100	959000	1082055	0	58821	0	73900	332753	1737160	0	1734677	883308	40360	772806	923866	128	131855	63267	51245	17343	78217	36275	28994	12948	48724	0	61127	140153	1737625	1131532	31.7	0	0	1129873	39.8	513337	81.5	632200	17.7	0	0	631478	22.3	363142	57.6	40315
3/26/2021	12	CT	2193075	56100	989400	1147575	0	61512	0	77280	347972	1774045	0	1771509	894622	41250	788438	944227	130	131873	63275	51255	17343	78219	36276	28995	12948	49759	0	62424	141949	1774629	1155239	32.4	0	0	1153534	40.6	516079	81.9	646279	18.1	0	0	645548	22.7	371799	59	41242
3/27/2021	12	CT	2211275	56100	995900	1159275	0	62022	0	77921	350860	1813854	0	1811250	907325	42606	804198	966920	130	131939	63333	51263	17343	78227	36281	28998	12948	50875	0	63825	143964	1814697	1178160	33	0	0	1176405	41.5	518586	82.3	664680	18.6	0	0	663930	23.4	382134	60.6	42627
3/28/2021	13	CT	2211275	56100	995900	1159275	0	62022	0	77921	350860	1854289	0	1851623	918715	44077	819142	990939	131	131953	63340	51270	17343	78237	36287	29002	12948	52010	0	65247	145771	1855528	1202316	33.7	0	0	1200505	42.3	521016	82.7	682603	19.1	0	0	681843	24	391146	62.1	44118
3/29/2021	13	CT	2211275	56100	995900	1159275	0	62022	0	77921	350860	1891603	0	1888859	927803	45092	832374	1014001	136	131967	63346	51278	17343	78239	36287	29004	12948	53056	0	66560	147213	1892893	1225480	34.4	0	0	1223595	43.1	522756	82.9	697784	19.6	0	0	697014	24.6	398658	63.3	45151
3/30/2021	13	CT	2322415	76800	1025500	1220115	0	65140	0	81837	368495	1924605	0	1921790	936456	47049	841680	1035739	137	132033	63394	51296	17343	78243	36290	29005	12948	53982	0	67720	148586	1925386	1244384	34.9	0	0	1242436	43.8	524269	83.2	713132	20	0	0	712354	25.1	405776	64.4	46957
3/31/2021	13	CT	2426455	87200	1058300	1280955	0	68058	0	85503	385002	1954259	0	1951388	944314	47972	853195	1052954	138	132052	63397	51312	17343	78246	36291	29007	12948	54814	0	68763	149833	1955240	1262503	35.4	0	0	1260505	44.4	526359	83.5	725544	20.4	0	0	724761	25.5	411692	65.3	47880
4/1/2021	13	CT	2484595	95700	1105600	1283295	0	69688	0	87552	394227	1992899	0	1989968	953370	49448	870204	1073106	141	132052	63397	51312	17343	78246	36292	29006	12948	55897	0	70122	151270	1993795	1284258	36	0	0	1282198	45.2	528839	83.9	743564	20.9	0	0	742772	26.2	418511	66.4	49351
4/2/2021	13	CT	2560585	98700	1111900	1349985	0	71820	0	90230	406285	2035542	0	2032521	962451	51535	891158	1092704	145	132053	63397	51313	17343	78246	36291	29007	12948	57093	0	71622	152711	2037320	1307704	36.7	0	0	1305564	46	531779	84.4	765639	21.5	0	0	764828	27	425168	67.5	51472
4/3/2021	13	CT	2577515	101400	1115600	1360515	0	72295	0	90826	408971	2092230	0	2088814	971986	55533	916846	1119705	146	132053	63397	51313	17343	78246	36291	29007	12948	58683	0	73606	154224	2094179	1338982	37.6	0	0	1336440	47.1	534494	84.8	795034	22.3	0	0	794196	28	432391	68.6	55465
4/4/2021	14	CT	2577515	101400	1115600	1360515	0	72295	0	90826	408971	2138503	0	2089303	972063	58137	932256	1147962	148	132067	63400	51324	17343	78247	36289	29010	12948	59981	0	73623	154236	2140588	1365965	38.3	0	0	1336750	47.1	534519	84.8	816983	22.9	0	0	794360	28	432430	68.6	58080
4/5/2021	14	CT	2577515	101400	1115600	1360515	0	72295	0	90826	408971	2178710	0	2089303	972063	60082	947538	1170942	148	132076	63400	51333	17343	78254	36291	29015	12948	61109	0	73623	154236	2180530	1385278	38.9	0	0	1336749	47.1	534518	84.8	839506	23.5	0	0	794362	28	432431	68.6	60038
4/6/2021	14	CT	2805115	170500	1168800	1465815	0	78679	0	98847	445084	2186180	0	2180927	983054	60614	950898	1174520	148	132110	63408	51359	17343	78255	36293	29014	12948	61318	0	76851	155980	2187972	1389383	39	0	0	1385085	48.8	537365	85.3	843076	23.6	0	0	842187	29.7	440845	69.9	60589
4/7/2021	14	CT	2813985	171100	1175900	1466985	0	78927	0	99159	446491	2227005	0	2220847	988788	63748	963527	1199575	155	132113	63411	51359	17343	78255	36293	29014	12948	62464	0	78258	156890	2229132	1414139	39.7	0	0	1408975	49.6	538910	85.5	862554	24.2	0	0	861638	30.4	445282	70.7	63800
4/8/2021	14	CT	2873725	184100	1220300	1469325	0	80603	0	101264	455970	2279517	0	2272048	995205	70273	982807	1226276	161	132167	63431	51393	17343	78258	36292	29018	12948	63936	0	80062	157908	2281639	1447944	40.6	0	0	1441513	50.8	540577	85.8	887812	24.9	0	0	886876	31.3	450512	71.5	70427
4/9/2021	14	CT	2972115	191600	1232800	1547715	0	83363	0	104731	471582	2340942	0	2332013	1002415	79415	1006719	1254646	162	132173	63431	51399	17343	78258	36292	29018	12948	65659	0	82175	159052	2342974	1486441	41.7	0	0	1478583	52.1	542494	86.1	919764	25.8	0	0	918789	32.4	456236	72.4	79691
4/10/2021	14	CT	2991235	201900	1234600	1554735	0	83899	0	105405	474615	2391842	0	2381163	1008643	85500	1025934	1280241	167	132215	63439	51433	17343	78287	36300	29039	12948	67087	0	83907	160040	2394550	1519748	42.6	0	0	1510157	53.2	544031	86.3	944060	26.5	0	0	943066	33.2	461311	73.2	85911
4/11/2021	15	CT	2991235	201900	1234600	1554735	0	83899	0	105405	474615	2451693	0	2438870	1014966	92321	1046302	1312893	177	132215	63439	51433	17343	78287	36297	29042	12948	68766	0	85941	161043	2454238	1555580	43.6	0	0	1543886	54.4	545781	86.6	974687	27.3	0	0	973654	34.3	466393	74	92804
4/12/2021	15	CT	2991235	201900	1234600	1554735	0	83899	0	105405	474615	2498626	0	2484152	1018424	100828	1059699	1337919	180	132215	63439	51433	17343	78287	36300	29039	12948	70082	0	87537	161592	2500916	1583584	44.4	0	0	1570294	55.3	547041	86.8	1001744	28.1	0	0	1000671	35.3	469127	74.4	101246
4/13/2021	15	CT	3097585	219100	1271100	1607385	0	86882	0	109153	491490	2531669	0	2515576	1020829	106381	1066920	1358188	180	132218	63440	51435	17343	78290	36300	29042	12948	71009	0	88644	161974	2534118	1603712	45	0	0	1588836	56	547851	86.9	1020173	28.6	0	0	1019086	35.9	471073	74.7	106683
4/14/2021	15	CT	3201205	219800	1296800	1684605	0	89788	0	112804	507931	2572005	0	2554384	1025301	112609	1078588	1380619	189	132232	63441	51448	17343	78304	36300	29056	12948	72140	0	90011	162683	2574381	1629882	45.7	0	0	1613516	56.9	549408	87.2	1040433	29.2	0	0	1039315	36.6	474486	75.3	112909
4/15/2021	15	CT	3247275	219800	1341700	1685775	0	91080	0	114427	515241	2612551	0	2593463	1028933	115348	1092230	1404777	196	132234	63441	51450	17343	78305	36302	29055	12948	73277	0	91388	163259	2615024	1654786	46.4	0	0	1636976	57.7	550763	87.4	1058759	29.7	0	0	1057621	37.3	476976	75.7	115610
4/16/2021	15	CT	3326635	219800	1353200	1753635	0	93306	0	117224	527833	2671509	0	2650691	1034820	115948	1119938	1435422	201	132234	63441	51450	17343	78305	36300	29057	12948	74931	0	93405	164194	2673874	1689462	47.4	0	0	1669961	58.8	552792	87.7	1083206	30.4	0	0	1082036	38.1	480865	76.3	116133
4/17/2021	15	CT	3395165	219800	1376100	1799265	0	95228	0	119639	538706	2720972	0	2698630	1039305	116330	1140902	1463533	207	132235	63441	51451	17343	78305	36300	29057	12948	76318	0	95094	164905	2723399	1717977	48.2	0	0	1696974	59.8	554135	87.9	1104482	31	0	0	1103289	38.9	484007	76.8	116525
4/18/2021	16	CT	3395165	219800	1376100	1799265	0	95228	0	119639	538706	2770457	0	2746587	1043512	116708	1160727	1492806	216	132235	63441	51451	17343	78305	36301	29056	12948	77706	0	96784	165573	2772964	1744185	48.9	0	0	1721705	60.7	555539	88.1	1127897	31.6	0	0	1126671	39.7	486781	77.2	116907
4/19/2021	16	CT	3395165	219800	1376100	1799265	0	95228	0	119639	538706	2808703	0	2782804	1046362	116713	1175068	1516706	216	132235	63441	51451	17343	78305	36301	29056	12948	78779	0	98060	166025	2810882	1762218	49.4	0	0	1737761	61.2	556408	88.3	1147703	32.2	0	0	1146441	40.4	488737	77.5	116909
4/20/2021	16	CT	3500125	219800	1413200	1867125	0	98172	0	123337	555360	2834601	0	2807380	1048066	116716	1182219	1535450	216	132239	63441	51455	17343	78309	36300	29061	12948	79506	0	98926	166295	2836972	1776427	49.8	0	0	1750710	61.7	557072	88.4	1159600	32.5	0	0	1158298	40.8	489801	77.7	116951
4/21/2021	16	CT	3521165	219800	1431900	1869465	0	98762	0	124079	558699	2870146	0	2842053	1051650	116957	1195532	1557437	220	132243	63442	51458	17343	78313	36302	29063	12948	80503	0	100148	166864	2872415	1793931	50.3	0	0	1767381	62.3	558220	88.6	1177610	33	0	0	1176272	41.4	492239	78.1	117182
4/22/2021	16	CT	3588735	219800	1498300	1870635	0	100658	0	126460	569420	2913574	0	2884435	1055319	118043	1212181	1583125	225	132243	63442	51458	17343	78313	36301	29064	12948	81721	0	101642	167446	2915313	1815120	50.9	0	0	1787590	63	559517	88.8	1200180	33.7	0	0	1198776	42.2	494648	78.5	118192
4/23/2021	16	CT	3686495	219800	1516500	1950195	0	103400	0	129905	584931	2957181	0	2926437	1059399	118515	1230876	1607554	236	132243	63442	51458	17343	78313	36298	29067	12948	82944	0	103122	168093	2958777	1835971	51.5	0	0	1806953	63.7	560837	89	1223146	34.3	0	0	1221667	43	497454	78.9	118658
4/24/2021	16	CT	3716115	219800	1527400	1968915	0	104230	0	130948	589631	3006976	0	2974677	1063478	118878	1251007	1636848	243	132244	63442	51459	17343	78314	36303	29063	12948	84340	0	104822	168741	3008218	1858560	52.1	0	0	1828301	64.4	562262	89.2	1250211	35.1	0	0	1248476	44	500120	79.4	119004
4/25/2021	17	CT	3716115	219800	1527400	1968915	0	104230	0	130948	589631	3056088	0	3021729	1066990	119312	1270157	1666372	247	132244	63442	51459	17343	78314	36301	29065	12948	85718	0	106480	169298	3057010	1878986	52.7	0	0	1847361	65.1	563508	89.4	1278901	35.9	0	0	1276520	45	502417	79.7	119438
4/26/2021	17	CT	3716115	219800	1527400	1968915	0	104230	0	130948	589631	3094177	0	3056741	1069186	119771	1283845	1690314	247	132244	63442	51459	17343	78314	36302	29064	12948	86786	0	107713	169646	3095013	1897401	53.2	0	0	1863315	65.7	564457	89.6	1298869	36.4	0	0	1295891	45.7	503695	79.9	119886
4/27/2021	17	CT	3794605	219800	1550900	2023905	0	106432	0	133714	602085	3112117	0	3072699	1070139	119908	1290430	1701532	247	132244	63442	51459	17343	78314	36301	29065	12948	87289	0	108276	169798	3112865	1907736	53.5	0	0	1872106	66	564943	89.6	1306500	36.6	0	0	1303277	45.9	504189	80	120029
4/28/2021	17	CT	3800005	219900	1556200	2023905	0	106583	0	133905	602942	3147007	0	3105580	1072752	121262	1301079	1724415	251	132249	63444	51462	17343	78319	36302	29069	12948	88268	0	109434	170212	3147794	1923029	53.9	0	0	1886084	66.5	566017	89.8	1327319	37.2	0	0	1323446	46.6	505846	80.3	121359
4/29/2021	17	CT	3832005	226800	1581300	2023905	0	107481	0	135032	608019	3184543	0	3141186	1075636	122077	1313350	1748865	251	132262	63448	51471	17343	78332	36305	29079	12948	89321	0	110689	170670	3185235	1937627	54.3	0	0	1899634	66.9	567243	90	1350870	37.9	0	0	1346157	47.4	507613	80.5	122165
4/30/2021	17	CT	3875845	228900	1597300	2049645	0	108711	0	136577	614975	3220725	0	3175472	1078580	123107	1326808	1770557	253	132271	63453	51475	17343	78341	36313	29080	12948	90336	0	111897	171137	3221567	1952869	54.8	0	0	1913850	67.4	568484	90.2	1372774	38.5	0	0	1367209	48.2	509401	80.8	123212
5/1/2021	17	CT	3915915	230000	1611700	2074215	0	109834	0	137989	621333	3264326	0	3216710	1081787	124368	1342888	1796811	259	132299	63473	51483	17343	78369	36333	29088	12948	91559	0	113350	171646	3265337	1967859	55.2	0	0	1927983	67.9	569766	90.4	1402619	39.3	0	0	1395568	49.2	511505	81.2	124443
5/2/2021	18	CT	3915915	230000	1611700	2074215	0	109834	0	137989	621333	3300234	0	3250275	1084179	125162	1354180	1820633	259	132299	63473	51483	17343	78369	36330	29091	12948	92566	0	114533	172025	3300566	1980863	55.6	0	0	1940092	68.4	570790	90.6	1425477	40	0	0	1417011	49.9	512950	81.4	125233
5/3/2021	18	CT	3915915	230000	1611700	2074215	0	109834	0	137989	621333	3321709	0	3269562	1085405	125668	1359415	1836367	259	132299	63473	51483	17343	78369	36333	29088	12948	93168	0	115213	172220	3321949	1990235	55.8	0	0	1948157	68.6	571358	90.7	1437969	40.3	0	0	1428645	50.3	513689	81.5	125732
5/4/2021	18	CT	3955085	230100	1614500	2110485	0	110933	0	139369	627548	3336074	0	3282301	1086164	126565	1360576	1848674	259	132299	63473	51483	17343	78369	36332	29089	12948	93571	0	115662	172340	3336441	1995763	56	0	0	1953176	68.8	571781	90.7	1447776	40.6	0	0	1437349	50.6	514187	81.6	126621
5/5/2021	18	CT	3998075	230200	1625800	2142075	0	112139	0	140884	634369	3361098	0	3306046	1088123	127727	1368557	1864550	264	132299	63473	51483	17343	78369	36335	29086	12948	94273	0	116498	172651	3361771	2002749	56.2	0	0	1959823	69.1	572545	90.8	1467107	41.1	0	0	1455756	51.3	515566	81.8	127775
5/6/2021	18	CT	4021155	232600	1644140	2144415	0	112786	0	141697	638031	3398443	0	3341073	1090799	128988	1380322	1888864	269	132304	63473	51483	17348	78374	36334	29087	12953	95320	0	117733	173076	3398934	2014587	56.5	0	0	1970827	69.4	573583	91	1493571	41.9	0	0	1480762	52.2	517422	82.1	129051
5/7/2021	18	CT	4034395	234700	1652940	2146755	0	113158	0	142164	640132	3437201	0	3377425	1093385	130412	1395095	1911423	271	132309	63473	51483	17353	78379	36334	29087	12958	96407	0	119014	173486	3437971	2025677	56.8	0	0	1981247	69.8	574674	91.2	1522810	42.7	0	0	1508281	53.1	519155	82.4	130478
5/8/2021	18	CT	4077035	234800	1667400	2174835	0	114354	0	143666	646898	3475019	0	3413476	1095595	131805	1408510	1934428	276	132336	63480	51484	17372	78406	36343	29086	12977	97468	0	120284	173837	3475773	2034240	57.1	0	0	1989426	70.1	575531	91.3	1553340	43.6	0	0	1537427	54.2	520695	82.6	131887
5/9/2021	19	CT	4077035	234800	1667400	2174835	0	114354	0	143666	646898	3512139	0	3448188	1097701	132800	1419397	1959666	276	132350	63480	51485	17385	78419	36340	29089	12990	98509	0	121507	174171	3512626	2043434	57.3	0	0	1998039	70.4	576371	91.5	1581885	44.4	0	0	1564194	55.1	522111	82.8	132891
5/10/2021	19	CT	4077035	234800	1667400	2174835	0	114354	0	143666	646898	3544069	0	3477123	1099238	134047	1430053	1979693	276	132351	63480	51486	17385	78420	36338	29092	12990	99405	0	122527	174415	3544274	2053599	57.6	0	0	2007558	70.7	577166	91.6	1604622	45	0	0	1584611	55.8	523023	83	134194
5/11/2021	19	CT	4098555	234800	1670200	2193555	0	114957	0	144425	650312	3566107	0	3497051	1100191	134583	1436190	1995058	276	132351	63480	51486	17385	78420	36340	29090	12990	100023	0	123229	174566	3566229	2060086	57.8	0	0	2013639	71	577620	91.7	1620658	45.5	0	0	1598983	56.3	523616	83.1	134789
5/12/2021	19	CT	4123395	234800	1671640	2216955	0	115654	0	145300	654254	3587180	0	3517047	1101631	135301	1442743	2008859	277	132359	63488	51486	17385	78428	36347	29091	12990	100614	0	123934	174794	3587264	2065427	57.9	0	0	2018731	71.1	578089	91.7	1636981	45.9	0	0	1614492	56.9	524645	83.2	135540
5/13/2021	19	CT	4139135	237100	1685080	2216955	0	116095	133265	145855	656751	3612792	3611384	3541411	1103373	136391	1452522	2023596	283	132360	63489	51486	17385	78429	36349	29090	12990	101332	116273	124792	175071	3612524	2072166	58.1	2071105	66.7	2025073	71.4	578717	91.8	1656431	46.5	1656069	53.3	1633109	57.5	525868	83.4	136606
5/14/2021	19	CT	4200875	239700	1699760	2261415	0	117827	135253	148030	666547	3637551	3636137	3564660	1105097	137675	1464294	2035298	284	132379	63499	51490	17390	78441	36351	29095	12995	102027	117070	125611	175344	3637363	2078246	58.3	2077182	66.9	2030724	71.6	579335	91.9	1676325	47	1675961	54	1651962	58.2	527179	83.6	137871
5/15/2021	19	CT	4238825	239700	1715480	2283645	0	118892	136474	149368	672569	3669074	3667650	3591623	1106929	139056	1477730	2052000	288	132401	63503	51498	17400	78454	36349	29100	13005	102911	118085	126562	175635	3668715	2089008	58.6	2087936	67.2	2037899	71.8	580047	92	1698193	47.6	1697824	54.7	1672939	59	528505	83.9	139276
5/16/2021	20	CT	4238825	239700	1715480	2283645	0	118892	136474	149368	672569	3705086	3703649	3619343	1108758	140429	1488132	2076235	290	132421	63519	51502	17400	78473	36364	29104	13005	103921	119244	127538	175925	3704334	2104203	59	2103121	67.7	2046379	72.1	580803	92.2	1719771	48.2	1719398	55.4	1693044	59.7	529726	84.1	140626
5/17/2021	20	CT	4238825	239700	1715480	2283645	0	118892	136474	149368	672569	3736215	3734768	3640570	1110200	141494	1495187	2099244	290	132427	63521	51506	17400	78476	36366	29105	13005	104794	120246	128286	176154	3734914	2118098	59.4	2117009	68.2	2052464	72.3	581221	92.2	1737243	48.7	1736867	55.9	1708672	60.2	530737	84.2	141662
5/18/2021	20	CT	4282495	239800	1715760	2326935	0	120116	137880	150906	679498	3753824	3752374	3651290	1110743	142258	1499310	2111966	290	132427	63521	51506	17400	78476	36368	29103	13005	105288	120813	128664	176240	3751887	2127484	59.7	2126393	68.5	2056539	72.5	581472	92.3	1745551	49	1745175	56.2	1715903	60.5	531111	84.3	142416
5/19/2021	20	CT	4327815	239800	1721300	2366715	0	121388	139340	152503	686689	3773346	3771888	3665654	1111853	143159	1504674	2125221	292	132431	63525	51506	17400	78476	36368	29103	13005	105836	121441	129170	176416	3771384	2135973	59.9	2134874	68.7	2061019	72.6	581867	92.3	1757184	49.3	1756807	56.6	1726590	60.8	531866	84.4	143322
5/20/2021	20	CT	4375455	241900	1766840	2366715	0	122724	140873	154182	694248	3805000	3803532	3690528	1113831	144681	1515993	2144031	295	132436	63525	51506	17405	78481	36368	29103	13010	106724	122460	130047	176730	3802787	2150515	60.3	2149407	69.2	2070163	72.9	582630	92.4	1775334	49.8	1774954	57.1	1743573	61.4	533233	84.6	144838
5/21/2021	20	CT	4410955	242700	1787500	2380755	0	123719	142016	155433	699881	3836435	3834954	3715458	1115897	146269	1528216	2161646	304	132437	63525	51506	17406	78482	36365	29106	13011	107605	123471	130925	177058	3834190	2164655	60.7	2163538	69.7	2078912	73.3	583403	92.6	1793724	50.3	1793338	57.7	1761022	62.1	534676	84.8	146379
5/22/2021	20	CT	4418395	244700	1792940	2380755	0	123928	142256	155695	701061	3872950	3871463	3746344	1118272	147757	1544169	2180711	313	132453	63525	51506	17422	78498	36366	29105	13027	108629	124647	132014	177435	3870482	2181139	61.2	2180017	70.2	2090835	73.7	584308	92.7	1814854	50.9	1814467	58.4	1781140	62.8	536256	85.1	147853
5/23/2021	21	CT	4418395	244700	1792940	2380755	0	123928	142256	155695	701061	3874701	3873214	3747964	1118450	148199	1545101	2181088	313	132453	63525	51506	17422	78498	36368	29103	13027	108679	124703	132071	177463	3872550	2182355	61.2	2181233	70.2	2091891	73.7	584414	92.7	1816180	50.9	1815793	58.5	1782463	62.8	536403	85.1	148327
5/24/2021	21	CT	4418395	244700	1792940	2380755	0	123928	142256	155695	701061	3919374	3917870	3781372	1120858	150130	1556764	2212160	320	132453	63525	51506	17422	78498	36368	29103	13027	109932	126141	133248	177845	3916613	2203374	61.8	2202235	70.9	2103930	74.1	585260	92.9	1840832	51.6	1840444	59.3	1805053	63.6	538061	85.4	150194
5/25/2021	21	CT	4471025	244800	1797500	2428725	0	125404	143950	157550	709412	3931088	3929582	3790125	1121395	150742	1559081	2220945	320	132434	63522	51486	17426	78502	36365	29106	13031	110260	126518	133556	177930	3928342	2209618	62	2208478	71.1	2107857	74.3	585503	92.9	1846899	51.8	1846510	59.5	1810520	63.8	538408	85.4	150805
5/26/2021	21	CT	4474245	244800	1800720	2428725	0	125495	144054	157663	709923	3945496	3943985	3801899	1122540	151603	1564145	2229391	357	132434	63522	51486	17426	78502	36368	29103	13031	110664	126982	133971	178112	3942851	2216338	62.2	2215194	71.3	2112407	74.4	585913	93	1855397	52	1855006	59.7	1818580	64.1	539173	85.5	151672
5/27/2021	21	CT	4509665	247700	1833240	2428725	0	126488	145195	158911	715543	3968265	3966751	3819598	1124090	152721	1572594	2242588	362	132584	63607	51551	17426	78640	36445	29164	13031	111303	127715	134595	178358	3965741	2227382	62.5	2226234	71.7	2119419	74.7	586522	93.1	1868188	52.4	1867796	60.1	1830384	64.5	540182	85.7	152759
5/28/2021	21	CT	4513765	247900	1837140	2428725	0	126603	145327	159056	716193	3992826	3991308	3841128	1125908	153955	1582993	2255514	364	132603	63612	51556	17435	78650	36446	29164	13040	111992	128505	135354	178646	3989794	2237802	62.8	2236650	72	2127522	75	587199	93.2	1882829	52.8	1882436	60.6	1844342	65	541348	85.9	153946
5/29/2021	21	CT	4551515	248600	1844940	2457975	0	127662	146542	160386	722183	4009308	4007788	3855748	1127311	154958	1590764	2263219	367	132668	63632	51564	17472	78715	36468	29170	13077	112454	129036	135869	178869	4006375	2245018	63	2243865	72.2	2133258	75.2	587705	93.3	1893039	53.1	1892646	60.9	1854179	65.3	542286	86	154917
5/30/2021	22	CT	4551515	248600	1844940	2457975	0	127662	146542	160386	722183	4024797	4023275	3869252	1128503	155749	1596716	2271964	368	132690	63647	51571	17472	78719	36472	29170	13077	112888	129535	136345	179058	4021725	2251353	63.1	2250198	72.4	2138183	75.3	588120	93.3	1902655	53.4	1902262	61.2	1863263	65.7	543079	86.2	155694
5/31/2021	22	CT	4551515	248600	1844940	2457975	0	127662	146542	160386	722183	4038384	4036861	3880819	1129321	156714	1601161	2280141	368	132702	63647	51572	17483	78730	36471	29171	13088	113270	129972	136752	179188	4035211	2257725	63.3	2256568	72.7	2143008	75.5	588428	93.4	1910663	53.6	1910269	61.5	1870788	65.9	543654	86.3	156616
6/1/2021	22	CT	4551515	248600	1844940	2457975	0	127662	146542	160386	722183	4044620	4043097	3886151	1129707	157172	1603607	2283473	368	132702	63647	51572	17483	78730	36472	29170	13088	113444	130173	136940	179249	4041406	2261237	63.4	2260078	72.8	2145791	75.6	588590	93.4	1913791	53.7	1913398	61.6	1873749	66	543892	86.3	157070
6/2/2021	22	CT	4564385	248600	1844940	2470845	0	128023	146956	160840	724225	4048712	4047189	3889620	1129986	157434	1605056	2285854	368	132702	63647	51572	17483	78730	36470	29172	13088	113559	130305	137062	179293	4045602	2263604	63.5	2262445	72.8	2147632	75.7	588731	93.4	1915836	53.7	1915442	61.7	1875693	66.1	544054	86.3	157335
6/3/2021	22	CT	4581445	249300	1861300	2470845	0	128501	147506	161441	726932	4059343	4057820	3899034	1131130	158077	1609230	2291661	375	132705	63647	51572	17486	78733	36468	29174	13091	113857	130647	137394	179475	4056244	2267966	63.6	2266807	73	2151174	75.8	589239	93.5	1922629	53.9	1922236	61.9	1882104	66.3	544728	86.4	157958
6/4/2021	22	CT	4590675	249700	1868960	2472015	0	128760	147803	161766	728396	4071439	4069911	3909670	1132262	158857	1614467	2297731	384	132724	63647	51573	17504	78752	36470	29173	13109	114197	131036	137769	179655	4068394	2273295	63.8	2272135	73.2	2155494	76	589660	93.6	1930105	54.1	1929708	62.1	1889128	66.6	545509	86.6	158736
6/5/2021	22	CT	4613575	249900	1872940	2490735	0	129403	148540	162573	732030	4071664	4070136	3909881	1132288	158922	1614578	2297780	384	132826	63689	51629	17508	78806	36497	29196	13113	114203	131043	137776	179659	4069238	2273773	63.8	2272612	73.2	2155924	76	589728	93.6	1930551	54.1	1930155	62.1	1889543	66.6	545560	86.6	158822
6/6/2021	23	CT	4613575	249900	1872940	2490735	0	129403	148540	162573	732030	4108136	4106601	3933958	1134842	160263	1624040	2323429	404	132882	63725	51649	17508	78843	36518	29212	13113	115226	132217	138625	180064	4105312	2287436	64.2	2286269	73.6	2165723	76.3	590851	93.7	1954006	54.8	1953605	62.9	1904675	67.1	547031	86.8	160093
6/7/2021	23	CT	4613575	249900	1872940	2490735	0	129403	148540	162573	732030	4129334	4127795	3944511	1135693	160929	1627535	2340466	404	132882	63725	51649	17508	78843	36521	29209	13113	115821	132900	138997	180199	4126364	2293608	64.3	2292437	73.8	2170006	76.5	591210	93.8	1969483	55.2	1969080	63.4	1911643	67.4	547557	86.9	160762
6/8/2021	23	CT	4620265	249900	1873780	2496585	0	129590	148755	162809	733091	4140584	4139044	3949794	1136032	161429	1629245	2349506	404	132882	63725	51649	17508	78843	36520	29210	13113	116136	133262	139183	180253	4137485	2296853	64.4	2295679	73.9	2172390	76.6	591372	93.8	1977831	55.5	1977427	63.7	1915168	67.5	547789	86.9	161257
6/9/2021	23	CT	4622235	249900	1874580	2497755	0	129646	148819	162878	733404	4153505	4151962	3956861	1136816	161903	1631843	2359353	406	132882	63725	51649	17508	78843	36517	29213	13113	116498	133678	139432	180377	4150218	2300700	64.5	2299524	74	2175193	76.6	591675	93.9	1987048	55.7	1986643	64	1919775	67.6	548285	87	161719
6/10/2021	23	CT	4625815	249900	1878160	2497755	0	129746	148934	163004	733972	4171732	4170187	3969169	1138799	162605	1636417	2372300	410	132896	63725	51649	17522	78857	36519	29211	13127	117010	134265	139866	180692	4168157	2306716	64.7	2305538	74.2	2179797	76.8	592597	94	1999526	56.1	1999120	64.4	1927856	67.9	549319	87.2	162403
6/11/2021	23	CT	4631315	249900	1881320	2500095	0	129900	149111	163198	734845	4171739	4170194	3969176	1138799	162605	1636424	2372300	410	132921	63730	51661	17530	78872	36521	29216	13135	117010	134265	139866	180692	4168662	2306992	64.7	2305814	74.2	2180040	76.8	592629	94	1999786	56.1	1999380	64.4	1928097	67.9	549344	87.2	162438
6/12/2021	23	CT	4640115	249900	1883100	2507115	0	130147	149395	163508	736241	4195004	4193451	3985920	1141204	163434	1643598	2387554	418	132961	63731	51674	17556	78907	36522	29224	13161	117662	135014	140456	181073	4191693	2314257	64.9	2313071	74.5	2185589	77	593206	94.1	2016147	56.5	2015739	64.9	1939821	68.4	551182	87.5	163255
6/13/2021	24	CT	4640115	249900	1883100	2507115	0	130147	149395	163508	736241	4211345	4209789	3997756	1142244	164164	1649147	2397602	432	132990	63735	51685	17570	78930	36526	29229	13175	118121	135540	140873	181238	4208020	2319526	65.1	2318336	74.6	2189671	77.2	593581	94.2	2027759	56.9	2027350	65.3	1948175	68.6	551865	87.6	163971
6/14/2021	24	CT	4640115	249900	1883100	2507115	0	130147	149395	163508	736241	4225094	4223535	4006205	1143161	164705	1652181	2407773	435	132990	63735	51685	17570	74199	34380	28004	11815	118506	135982	141171	181384	4221831	2323728	65.2	2322536	74.8	2192920	77.3	593932	94.2	2037700	57.2	2037290	65.6	1953969	68.9	552438	87.7	164534
6/15/2021	24	CT	4645465	249900	1884940	2510625	0	130297	149567	163697	737090	4243320	4241755	4015882	1143835	165685	1654380	2422820	435	133006	63738	51685	17583	74215	34383	28004	11828	119018	136569	141512	181491	4240066	2328132	65.3	2326936	74.9	2196270	77.4	594160	94.3	2052314	57.6	2051900	66.1	1961257	69.1	552945	87.7	165497
6/16/2021	24	CT	4649255	249900	1885220	2514135	0	130403	149689	163830	737691	4261077	4259510	4029066	1145763	166151	1661133	2433353	440	133007	63739	51685	17583	74215	34383	28004	11828	119516	137140	141976	181797	4257494	2333883	65.5	2332685	75.1	2200761	77.6	594672	94.4	2064217	57.9	2063802	66.4	1969977	69.4	554286	87.9	165971
6/17/2021	24	CT	4655855	250000	1891720	2514135	0	130589	149901	164063	738738	4276700	4275129	4040150	1146906	166815	1665780	2443658	447	133025	63745	51692	17588	74232	34388	28011	11833	119954	137643	142367	181978	4274221	2339636	65.6	2338434	75.3	2205301	77.7	595142	94.4	2075632	58.2	2075213	66.8	1977929	69.7	554996	88.1	166627
6/18/2021	24	CT	4660855	250000	1894380	2516475	0	130729	150062	164239	739532	4288566	4286988	4048966	1147847	167580	1669405	2451123	458	133042	63745	51692	17605	74249	34388	28011	11850	120287	138025	142677	182127	4286117	2344081	65.7	2342870	75.4	2208779	77.8	595540	94.5	2083664	58.4	2083241	67.1	1983886	69.9	555572	88.2	167374
6/19/2021	24	CT	4678675	250000	1895820	2532855	0	131229	150636	164867	742359	4301684	4300104	4058603	1148778	168209	1673068	2459934	473	133064	63745	51692	17627	74271	34388	28011	11872	120655	138447	143017	182275	4299226	2349262	65.9	2348049	75.6	2212779	78	595949	94.6	2092108	58.7	2091684	67.3	1990060	70.1	556146	88.2	168005
6/20/2021	25	CT	4678675	250000	1895820	2532855	0	131229	150636	164867	742359	4310078	4308495	4065105	1149462	168753	1675922	2464926	477	133064	63745	51692	17627	74271	34388	28011	11872	120890	138718	143246	182384	4307614	2352667	66	2351452	75.7	2215505	78.1	596221	94.6	2097513	58.8	2097088	67.5	1994252	70.3	556548	88.3	168523
6/21/2021	25	CT	4678675	250000	1895820	2532855	0	131229	150636	164867	742359	4320717	4319132	4072737	1149983	169227	1678346	2472667	477	133088	63767	51694	17627	74294	34410	28012	11872	121188	139060	143515	182466	4318174	2356772	66.1	2355556	75.8	2218607	78.2	596458	94.6	2104399	59	2103971	67.7	1999158	70.4	556856	88.4	168986
6/22/2021	25	CT	4679635	250000	1896780	2532855	0	131255	150667	164901	742512	4325425	4323840	4076263	1150179	169507	1679683	2475758	477	133105	63780	51698	17627	74298	34412	28014	11872	121321	139212	143639	182497	4323009	2358724	66.2	2357507	75.9	2220121	78.2	596560	94.7	2107541	59.1	2107111	67.8	2001545	70.5	556988	88.4	169266
6/23/2021	25	CT	4685145	250000	1901120	2534025	0	131410	150844	165095	743386	4331322	4329733	4080787	1150714	169860	1681639	2479337	486	133117	63787	51703	17627	74305	34415	28018	11872	121486	139401	143799	182582	4329020	2361400	66.2	2360181	76	2222184	78.3	596807	94.7	2111110	59.2	2110678	68	2004362	70.6	557298	88.4	169615
6/24/2021	25	CT	4687585	250000	1903560	2534025	0	131478	150923	165181	743773	4339850	4338254	4087221	1151433	170359	1684467	2484533	491	133134	63802	51705	17627	74322	34430	28020	11872	121725	139676	144025	182696	4337580	2365490	66.3	2364267	76.1	2225283	78.4	597125	94.7	2115931	59.3	2115495	68.1	2008109	70.8	557696	88.5	170114
6/25/2021	25	CT	4701935	250000	1907380	2544555	0	131881	151385	165687	746050	4349056	4347458	4094105	1152147	170962	1686972	2490625	497	133144	63802	51705	17637	74332	34430	28020	11882	121983	139972	144268	182810	4346712	2369539	66.5	2368315	76.3	2228340	78.5	597462	94.8	2121480	59.5	2121042	68.3	2012350	70.9	558108	88.6	170694
6/26/2021	25	CT	4712475	250000	1910900	2551575	0	132177	151724	166058	747722	4359942	4358342	4102472	1152931	171581	1690282	2497571	508	133165	63813	51709	17643	74344	34436	28020	11888	122289	140322	144563	182934	4357701	2373795	66.6	2372566	76.4	2231725	78.6	597809	94.9	2128684	59.7	2128246	68.5	2017925	71.1	558578	88.6	171309
6/27/2021	26	CT	4712475	250000	1910900	2551575	0	132177	151724	166058	747722	4375593	4373992	4115995	1153821	172108	1694884	2508091	510	133166	63813	51710	17643	74345	34436	28021	11888	122728	140826	145039	183075	4373381	2378165	66.7	2376935	76.5	2235207	78.8	598128	94.9	2140390	60	2139952	68.9	2028420	71.5	559173	88.7	171840
6/28/2021	26	CT	4712475	250000	1910900	2551575	0	132177	151724	166058	747722	4395232	4393629	4132880	1154885	172617	1700960	2521145	510	133166	63813	51710	17643	74345	34436	28021	11888	123278	141459	145634	183244	4392870	2382234	66.8	2381002	76.7	2238483	78.9	598351	94.9	2156160	60.5	2155721	69.4	2042240	72	560033	88.9	172346
6/29/2021	26	CT	4718275	250000	1912020	2556255	0	132339	151911	166262	748643	4399354	4397751	4136089	1155140	172924	1702052	2523868	510	133180	63813	51710	17657	74359	34436	28021	11902	123394	141591	145747	183285	4397105	2384309	66.9	2383074	76.7	2240129	78.9	598473	95	2158601	60.5	2158162	69.5	2044191	72	560194	88.9	172663
6/30/2021	26	CT	4718695	250000	1912440	2556255	0	132351	151925	166277	748709	4405405	4403802	4140675	1155635	173289	1703598	2527998	520	133181	63814	51710	17657	74360	34437	28021	11902	123564	141786	145909	183363	4404172	2387807	67	2386571	76.8	2242972	79	598706	95	2162465	60.7	2162024	69.6	2047165	72.1	560462	88.9	173068
7/1/2021	26	CT	4723015	250000	1916760	2556255	0	132472	152064	166430	749395	4414112	4412509	4146910	1156271	173848	1705470	2534261	533	133186	63815	51710	17661	74365	34438	28021	11906	123808	142066	146129	183464	4413251	2392184	67.1	2390947	77	2246282	79.2	599049	95.1	2167566	60.8	2167125	69.8	2050864	72.3	560859	89	173621
7/2/2021	26	CT	4727635	250000	1921380	2556255	0	132602	152212	166592	750128	4422190	4420587	4153214	1156996	174444	1707633	2539573	540	133193	63817	51711	17665	74372	34440	28022	11910	124035	142327	146351	183579	4421196	2395831	67.2	2394593	77.1	2249152	79.3	599339	95.1	2172171	60.9	2171730	69.9	2054516	72.4	561222	89	174180
7/3/2021	26	CT	4731555	250000	1925300	2556255	0	132712	152339	166730	750750	4422671	4421068	4153627	1157034	174538	1707771	2539822	540	133197	63817	51711	17669	74376	34440	28022	11914	124048	142342	146365	183585	4422134	2396382	67.2	2395144	77.1	2249626	79.3	599389	95.1	2172669	60.9	2172228	69.9	2054968	72.4	561261	89.1	174294
7/4/2021	27	CT	4731555	250000	1925300	2556255	0	132712	152339	166730	750750	4435747	4434138	4163710	1158122	175392	1711496	2548317	542	133205	63825	51711	17669	74384	34448	28022	11914	124415	142763	146721	183758	4434891	2402617	67.4	2401377	77.3	2254481	79.4	599857	95.2	2179767	61.1	2179324	70.2	2060525	72.6	561841	89.1	175099
7/5/2021	27	CT	4731555	250000	1925300	2556255	0	132712	152339	166730	750750	4440769	4439160	4167599	1158407	175752	1712789	2551685	543	133205	63825	51711	17669	74384	34448	28022	11914	124556	142925	146858	183803	4439823	2405108	67.5	2403868	77.4	2256491	79.5	599999	95.2	2182531	61.2	2182088	70.3	2062647	72.7	562017	89.2	175438
7/6/2021	27	CT	4731555	250000	1925300	2556255	0	132712	152339	166730	750750	4443865	4442256	4169992	1158566	175996	1713459	2553867	543	133205	63825	51711	17669	74384	34448	28022	11914	124643	143024	146942	183828	4442877	2406836	67.5	2405596	77.5	2257855	79.6	600084	95.2	2184079	61.3	2183636	70.3	2063869	72.7	562118	89.2	175668
7/7/2021	27	CT	4731555	250000	1925300	2556255	0	132712	152339	166730	750750	4445202	4443593	4171091	1158663	176129	1713911	2554619	543	133224	63836	51711	17677	74393	34449	28022	11922	124680	143067	146981	183844	4444351	2407644	67.5	2406404	77.5	2258535	79.6	600142	95.2	2184860	61.3	2184417	70.3	2064516	72.7	562179	89.2	175798
7/8/2021	27	CT	4768145	250000	1929940	2588205	0	133738	153517	168020	756555	4451999	4450389	4176331	1159222	176606	1715707	2559134	552	133241	63845	51717	17679	74410	34458	28028	11924	124871	143286	147165	183932	4451202	2410888	67.6	2409647	77.6	2261100	79.7	600404	95.3	2188840	61.4	2188397	70.5	2067605	72.9	562461	89.2	176262
7/9/2021	27	CT	4777565	250000	1935760	2591805	0	134002	153820	168352	758050	4459737	4458126	4182323	1160004	177107	1717821	2564251	558	133257	63849	51717	17691	74426	34462	28028	11936	125088	143535	147377	184056	4458930	2414765	67.7	2413523	77.7	2264210	79.8	600728	95.3	2192962	61.5	2192519	70.6	2070745	73	562816	89.3	176754
7/10/2021	27	CT	4783225	250000	1937820	2595405	0	134161	154002	168551	758948	4466279	4464668	4187369	1160628	177551	1719631	2568533	564	133266	63849	51718	17699	74435	34462	28029	11944	125271	143746	147554	184155	4465557	2418107	67.8	2416865	77.8	2266873	79.9	601018	95.4	2196584	61.6	2196141	70.7	2073549	73.1	563169	89.4	177188
7/11/2021	28	CT	4783225	250000	1937820	2595405	0	134161	154002	168551	758948	4472801	4471188	4192420	1161138	178061	1721383	2572790	567	133267	63849	51719	17699	74435	34462	28029	11944	125454	143956	147732	184236	4472056	2421411	67.9	2420167	77.9	2269503	80	601265	95.4	2200143	61.7	2199700	70.8	2076326	73.2	563460	89.4	177660
7/12/2021	28	CT	4783225	250000	1937820	2595405	0	134161	154002	168551	758948	4478450	4476836	4196832	1161439	178546	1722745	2576592	567	133267	63849	51719	17699	74435	34462	28029	11944	125613	144138	147888	184284	4477698	2424309	68	2423064	78	2271862	80.1	601411	95.4	2203330	61.8	2202887	70.9	2078813	73.3	563638	89.4	178122
7/13/2021	28	CT	4783785	250000	1938380	2595405	0	134177	154020	168571	759037	4481997	4480383	4199556	1161624	178817	1723569	2579044	567	133267	63849	51719	17699	74435	34462	28029	11944	125712	144252	147984	184313	4481280	2426257	68.1	2425012	78.1	2273386	80.1	601512	95.4	2205208	61.9	2204765	71	2080285	73.3	563754	89.5	178375
7/14/2021	28	CT	4787775	250000	1941020	2596755	0	134289	154149	168712	759670	4487066	4485451	4203422	1162068	179174	1724842	2582483	567	133267	63849	51719	17699	74435	34462	28029	11944	125854	144415	148120	184384	4486316	2428910	68.1	2427664	78.2	2275447	80.2	601735	95.5	2207859	61.9	2207416	71.1	2082344	73.4	563981	89.5	178731
7/15/2021	28	CT	4792615	250000	1945860	2596755	0	134424	154304	168882	760438	4493769	4492153	4208581	1162674	179774	1726573	2586848	574	133373	63897	51777	17699	74473	34482	28047	11944	126042	144631	148302	184480	4493093	2432435	68.2	2431188	78.3	2278270	80.3	602030	95.5	2211353	62	2210910	71.2	2085004	73.5	564285	89.5	179205
7/16/2021	28	CT	4797255	250000	1948700	2598555	0	134555	154454	169046	761174	4500534	4498915	4213777	1163202	180221	1728367	2591369	577	133394	63900	51786	17708	74494	34485	28056	11953	126232	144848	148485	184564	4499859	2436011	68.3	2434761	78.4	2281124	80.4	602293	95.6	2214821	62.1	2214377	71.3	2087635	73.6	564562	89.6	179598
7/17/2021	28	CT	4808225	250000	1952020	2606205	0	134862	154807	169432	762915	4506379	4504759	4218381	1163732	180620	1729964	2595211	584	133402	63902	51792	17708	74494	34485	28056	11953	126396	145037	148647	184648	4505820	2439162	68.4	2437911	78.5	2283635	80.5	602544	95.6	2217856	62.2	2217412	71.4	2090037	73.6	564840	89.6	179952
7/18/2021	29	CT	4808225	250000	1952020	2606205	0	134862	154807	169432	762915	4512127	4510507	4222880	1164248	180914	1731542	2599082	589	133403	63902	51793	17708	74494	34485	28056	11953	126557	145222	148806	184730	4511559	2442239	68.5	2440988	78.6	2286091	80.6	602809	95.6	2220726	62.3	2220282	71.5	2092285	73.7	565103	89.7	180241
7/19/2021	29	CT	4812725	250000	1952020	2610705	0	134988	154952	169591	763629	4517809	4516189	4227274	1164561	181298	1732974	2602948	589	133405	63904	51793	17708	74496	34487	28056	11953	126717	145405	148961	184779	4517220	2445411	68.6	2444160	78.7	2288623	80.6	602973	95.7	2223568	62.4	2223124	71.6	2094476	73.8	565261	89.7	180613
7/20/2021	29	CT	4821105	250000	1952300	2618805	0	135223	155222	169886	764958	4521207	4519587	4229894	1164734	181471	1733725	2605422	589	133437	63904	51793	17740	74528	34487	28056	11985	126812	145514	149053	184807	4520738	2447320	68.6	2446069	78.8	2290144	80.7	603088	95.7	2225346	62.4	2224902	71.6	2095851	73.9	565339	89.7	180794
7/21/2021	29	CT	4828735	250000	1957680	2621055	0	135437	155467	170155	766169	4526780	4525157	4234195	1165220	181816	1735214	2609152	598	133439	63904	51793	17742	74530	34487	28056	11987	126968	145693	149204	184884	4526358	2450458	68.7	2449205	78.9	2292643	80.8	603348	95.7	2228046	62.5	2227602	71.7	2097920	73.9	565560	89.7	181128
7/22/2021	29	CT	4840555	250000	1969500	2621055	0	135769	155848	170571	768045	4534381	4532757	4240056	1165816	182196	1737171	2614409	605	133455	63908	51803	17744	74542	34491	28062	11989	127181	145938	149411	184979	4534123	2454700	68.8	2453445	79	2295985	80.9	603662	95.8	2231811	62.6	2231366	71.8	2100814	74	565856	89.8	181496
7/23/2021	29	CT	4863135	250000	1983980	2629155	0	136402	156575	171367	771627	4542075	4540451	4245763	1166416	182594	1739078	2619793	610	133336	63879	51784	17673	74526	34490	28063	11973	127397	146186	149612	185074	4541876	2459243	69	2457988	79.1	2299469	81	603991	95.8	2235296	62.7	2234851	72	2103370	74.1	566149	89.8	181888
7/24/2021	29	CT	4878835	250000	1990680	2638155	0	136843	157080	171920	774118	4549213	4547588	4251399	1167069	183042	1740989	2624568	614	133342	63883	51786	17673	74529	34491	28065	11973	127597	146416	149811	185177	4549119	2463515	69.1	2462259	79.3	2302922	81.2	604365	95.9	2238573	62.8	2238128	72.1	2105974	74.2	566460	89.9	182321
7/25/2021	30	CT	4879135	250000	1990980	2638155	0	136851	157090	171931	774166	4556014	4554388	4256733	1167655	183372	1742779	2629242	621	133342	63883	51786	17673	74529	34491	28065	11973	127788	146634	149999	185270	4555974	2467738	69.2	2466482	79.4	2306300	81.3	604705	95.9	2241441	62.9	2240996	72.2	2108224	74.3	566705	89.9	182642
7/26/2021	30	CT	4879135	250000	1990980	2638155	0	136851	157090	171931	774166	4561259	4559632	4260907	1167958	183594	1744274	2632770	621	133342	63883	51786	17673	74529	34491	28065	11973	127935	146803	150146	185318	4561176	2471065	69.3	2469808	79.5	2308950	81.4	604884	96	2243514	62.9	2243069	72.2	2109907	74.3	566832	89.9	182856
7/27/2021	30	CT	4894665	250000	1996160	2648505	0	137287	157590	172478	776630	4564902	4563275	4263767	1168142	183742	1745188	2635351	621	133342	63883	51786	17673	74529	34491	28065	11973	128037	146921	150247	185348	4564991	2473486	69.4	2472229	79.6	2310886	81.4	605005	96	2245059	63	2244614	72.3	2111133	74.4	566940	90	183016
7/28/2021	30	CT	4900135	250000	2000280	2649855	0	137440	157766	172671	777498	4570229	4568600	4268044	1168654	184203	1746588	2638812	626	133348	63888	51787	17673	74533	34494	28066	11973	128187	147092	150397	185429	4570416	2477376	69.5	2476118	79.7	2313995	81.5	605326	96	2246960	63	2246514	72.3	2112757	74.4	567142	90	183468
7/29/2021	30	CT	4916785	250000	2014680	2652105	0	137907	158302	173258	780140	4577225	4575592	4273617	1169241	184546	1748597	2643456	626	133353	63892	51788	17673	74538	34498	28067	11973	128383	147317	150594	185522	4577623	2482004	69.6	2480743	79.9	2317707	81.7	605667	96.1	2249771	63.1	2249324	72.4	2115027	74.5	567399	90	183811
7/30/2021	30	CT	4933005	250000	2016500	2666505	0	138362	158825	173829	782714	4585142	4583509	4279886	1169877	185165	1750588	2648761	628	133365	63892	51788	17685	74550	34498	28067	11985	128605	147572	150815	185623	4585641	2487176	69.8	2485915	80	2321877	81.8	606043	96.2	2253102	63.2	2252655	72.5	2117715	74.6	567656	90.1	184413
7/31/2021	30	CT	4940555	250000	2020000	2670555	0	138574	159068	174095	783911	4592286	4590651	4285513	1170405	185623	1752510	2653521	632	133379	63896	51788	17695	74564	34502	28067	11995	128806	147802	151013	185707	4592962	2491746	69.9	2490484	80.2	2325502	81.9	606364	96.2	2256204	63.3	2255756	72.6	2120232	74.7	567914	90.1	184870
3/6/2021	9	MA	2497130	69200	1266900	1161030	0	36230	0	45077	213552	2082052	0	2080531	944130	4431	1032380	1045201	40	306711	137558	124371	44782	183946	77723	71177	35046	30207	0	37557	80741	2065788	1423801	20.7	0	0	1422662	25.7	700877	59.9	640982	9.3	0	0	640613	11.6	245952	21	4356
3/7/2021	10	MA	2497130	69200	1266900	1161030	0	36230	0	45077	213552	2148356	0	2146792	982921	7400	1067460	1073456	40	307826	137957	125087	44782	184204	77790	71368	35046	31169	0	38753	84058	2132107	1463301	21.2	0	0	1462133	26.4	723563	61.9	670471	9.7	0	0	670087	12.1	264156	22.6	7323
3/8/2021	10	MA	2497130	69200	1266900	1161030	0	36230	0	45077	213552	2199086	0	2197475	1011089	12189	1087984	1098873	40	308342	138159	125401	44782	184422	77894	71482	35046	31905	0	39668	86467	2182085	1493343	21.7	0	0	1492149	26.9	737292	63.1	695094	10.1	0	0	694687	12.5	280931	24	12061
3/9/2021	10	MA	2657570	78000	1334300	1245270	0	38557	0	47973	227272	2226167	0	2224537	1023882	14446	1104504	1107177	40	309340	138529	126029	44782	184739	78025	71668	35046	32298	0	40156	87561	2209100	1510698	21.9	0	0	1509489	27.2	743767	63.6	706965	10.3	0	0	706554	12.8	287536	24.6	14315
3/10/2021	10	MA	2724620	78000	1395500	1251120	0	39530	0	49184	233007	2313916	0	2312230	1074506	26633	1149285	1137957	41	310352	139001	126569	44782	185087	78228	71813	35046	33571	0	41739	91891	2296236	1567359	22.7	0	0	1566114	28.3	772558	66.1	749328	10.9	0	0	748898	13.5	315911	27	26387
3/11/2021	10	MA	2859820	78000	1460500	1321320	0	41492	0	51624	244569	2376322	0	2374591	1107286	32808	1177220	1166253	41	311202	139359	127061	44782	185347	78358	71943	35046	34477	0	42865	94694	2358766	1608665	23.3	0	0	1607386	29	791792	67.7	776259	11.3	0	0	775818	14	332269	28.4	32562
3/12/2021	10	MA	2861490	78000	1461000	1322490	0	41516	0	51654	244712	2443419	0	2438872	1105585	43141	1207578	1192659	41	311923	139532	127609	44782	185587	78428	72113	35046	35450	0	44025	94548	2426073	1650762	24	0	0	1647576	29.7	783938	67	811452	11.8	0	0	810165	14.6	343649	29.4	42842
3/13/2021	10	MA	2891100	78000	1463700	1349400	0	41946	0	52189	247244	2561749	0	2557010	1166773	55119	1264578	1242008	44	313498	140049	128667	44782	185972	78533	72393	35046	37167	0	46158	99781	2544068	1717752	24.9	0	0	1714440	30.9	811404	69.4	874031	12.7	0	0	872686	15.8	382723	32.7	54758
3/14/2021	11	MA	2891100	78000	1463700	1349400	0	41946	0	52189	247244	2561749	0	2557010	1166773	55119	1264578	1242008	44	314033	140236	129015	44782	186065	78555	72464	35046	37167	0	46158	99781	2544507	1718071	24.9	0	0	1714759	31	811483	69.4	874199	12.7	0	0	872852	15.8	382800	32.7	54807
3/15/2021	11	MA	2891100	78000	1463700	1349400	0	41946	0	52189	247244	2620671	0	2615819	1197888	60565	1289272	1270790	44	314927	140602	129543	44782	186283	78656	72581	35046	38022	0	47219	102442	2603481	1751693	25.4	0	0	1748300	31.6	824848	70.5	904685	13.1	0	0	903308	16.3	403909	34.5	60255
3/16/2021	11	MA	3069880	79400	1531100	1459380	0	44539	0	55416	262533	2633498	0	2628617	1203862	61248	1297588	1274618	44	315463	140814	129867	44782	186405	78678	72681	35046	38208	0	47451	102953	2616960	1759203	25.5	0	0	1755788	31.7	827054	70.7	911506	13.2	0	0	910121	16.4	408276	34.9	61133
3/17/2021	11	MA	3159090	87600	1608600	1462890	0	45834	0	57026	270162	2710203	0	2705072	1236658	63199	1332918	1314041	45	315687	140904	130001	44782	186467	78706	72715	35046	39321	0	48831	105758	2692907	1805897	26.2	0	0	1802292	32.5	842162	72	942557	13.7	0	0	941114	17	426965	36.5	63116
3/18/2021	11	MA	3270160	89900	1634300	1545960	0	47445	0	59031	279661	2773542	0	2768213	1263200	65905	1364382	1343210	45	315830	140965	130083	44782	186506	78716	72744	35046	40240	0	49970	108027	2756248	1845302	26.8	0	0	1841530	33.2	853842	73	969041	14.1	0	0	967562	17.5	443087	37.9	65828
3/19/2021	11	MA	3314010	89900	1637200	1586910	0	48081	0	59823	283411	2837941	0	2832332	1288645	68063	1400535	1369295	48	315985	141020	130183	44782	186546	78718	72782	35046	41174	0	51128	110204	2820884	1886403	27.4	0	0	1882433	34	864995	74	994623	14.4	0	0	993060	17.9	458732	39.2	67994
3/20/2021	11	MA	3321910	97800	1637200	1586910	0	48196	0	59965	284086	2909219	0	2903297	1316688	69448	1432358	1407364	49	316193	141080	130331	44782	186623	78734	72843	35046	42208	0	52409	112602	2892322	1932142	28	0	0	1927922	34.8	876367	74.9	1021600	14.8	0	0	1019975	18.4	475912	40.7	69390
3/21/2021	12	MA	3321910	97800	1637200	1586910	0	48196	0	59965	284086	2972826	0	2966560	1339716	70826	1462535	1439416	49	316398	141164	130452	44782	186718	78758	72914	35046	43131	0	53551	114571	2956488	1973933	28.6	0	0	1969475	35.6	886380	75.8	1044985	15.2	0	0	1043258	18.8	489632	41.9	70782
3/22/2021	12	MA	3321910	97800	1637200	1586910	0	48196	0	59965	284086	3032996	0	3026389	1361402	73183	1491073	1468691	49	316448	141187	130479	44782	186719	78758	72915	35046	44004	0	54631	116426	3016455	2008501	29.1	0	0	2003850	36.2	893816	76.4	1069066	15.5	0	0	1067236	19.3	503247	43	73149
3/23/2021	12	MA	3490490	99100	1706200	1685190	0	50642	0	63009	298503	3066115	0	3059288	1374055	73692	1507558	1484816	49	316836	141420	130634	44782	186746	78779	72921	35046	44485	0	55225	117508	3049669	2026414	29.4	0	0	2021611	36.5	897456	76.7	1084737	15.7	0	0	1082836	19.5	512312	43.8	73691
3/24/2021	12	MA	3557950	99500	1752200	1706250	0	51621	0	64226	304272	3131419	0	3124270	1399433	75527	1535964	1519878	50	317276	141746	130748	44782	186785	78798	72941	35046	45432	0	56398	119678	3115012	2067842	30	0	0	2062795	37.2	907880	77.6	1110288	16.1	0	0	1108311	20	527758	45.1	75512
3/25/2021	12	MA	3773250	101800	1848200	1823250	0	54744	0	68113	322684	3196050	0	3188411	1423874	77416	1563224	1555358	52	317646	141900	130964	44782	186865	78836	72983	35046	46370	0	57556	121768	3180053	2107488	30.6	0	0	2102133	37.9	917260	78.4	1137413	16.5	0	0	1135262	20.5	543475	46.5	77411
3/26/2021	12	MA	3846570	102200	1867300	1877070	0	55808	0	69436	328954	3270796	0	3262649	1449088	79219	1594115	1597409	53	318131	142204	131145	44782	186914	78862	73006	35046	47454	0	58896	123924	3255127	2154775	31.3	0	0	2148996	38.8	926362	79.2	1166923	16.9	0	0	1164688	21	560288	47.9	79245
3/27/2021	12	MA	3848770	102200	1869500	1877070	0	55840	0	69476	329143	3345239	0	3336706	1474971	80694	1628652	1635833	60	318429	142385	131262	44782	186943	78876	73021	35046	48534	0	60233	126138	3329855	2200864	31.9	0	0	2194738	39.6	935101	80	1196939	17.4	0	0	1194660	21.6	577998	49.4	80723
3/28/2021	13	MA	3848770	102200	1869500	1877070	0	55840	0	69476	329143	3424253	0	3415196	1500191	82702	1665606	1675884	61	318593	142451	131360	44782	186954	78873	73035	35046	49681	0	61649	128295	3408933	2251089	32.7	0	0	2244490	40.5	944002	80.7	1227553	17.8	0	0	1225221	22.1	594871	50.9	82698
3/29/2021	13	MA	3848770	102200	1869500	1877070	0	55840	0	69476	329143	3495331	0	3485600	1520373	84366	1696716	1714188	61	318721	142537	131402	44782	186960	78880	73034	35046	50712	0	62920	130021	3479443	2293964	33.3	0	0	2286758	41.3	949278	81.2	1256616	18.2	0	0	1254225	22.6	609898	52.2	84333
3/30/2021	13	MA	4117900	119600	1935200	2063100	0	59745	0	74334	352158	3535818	0	3525562	1533199	84966	1717158	1733633	61	318975	142697	131496	44782	186981	78883	73052	35046	51299	0	63642	131118	3520613	2316988	33.6	0	0	2309308	41.7	952267	81.4	1275456	18.5	0	0	1273011	23	619978	53	85084
3/31/2021	13	MA	4270280	139000	2028400	2102880	0	61955	0	77085	365190	3611067	0	3600174	1557114	86677	1751464	1772862	64	319172	142824	131566	44782	186998	78884	73068	35046	52391	0	64989	133163	3596074	2362261	34.3	0	0	2353998	42.5	959037	82	1307031	19	0	0	1304526	23.5	637552	54.5	86812
4/1/2021	13	MA	4396850	148300	2062600	2185950	0	63792	0	79370	376014	3685186	0	3673680	1580678	89291	1784362	1811469	64	319372	142974	131616	44782	187009	78892	73071	35046	53467	0	66315	135178	3670712	2404819	34.9	0	0	2395646	43.2	965723	82.6	1341408	19.5	0	0	1338836	24.2	654889	56	89410
4/2/2021	13	MA	4461100	170100	2064100	2226900	0	64724	0	80530	381508	3771380	0	3758935	1603916	91843	1818234	1861239	64	319515	143040	131693	44782	187053	78904	73103	35046	54717	0	67854	137165	3757559	2458457	35.7	0	0	2448398	44.2	972806	83.2	1377011	20	0	0	1374349	24.8	671759	57.4	91972
4/3/2021	13	MA	4604300	240500	2136900	2226900	0	66802	0	83115	393755	3868668	0	3855090	1628503	95032	1855994	1917576	66	319638	143110	131746	44782	187062	78911	73105	35046	56129	0	69590	139268	3855222	2519546	36.6	0	0	2508268	45.3	979648	83.8	1416618	20.6	0	0	1413839	25.5	690291	59	95181
4/4/2021	14	MA	4604300	240500	2136900	2226900	0	66802	0	83115	393755	3968332	0	3855992	1628874	97987	1894775	1975504	66	319647	143116	131749	44782	187063	78913	73104	35046	57575	0	69606	139300	3955530	2581225	37.4	0	0	2508560	45.3	979686	83.8	1458104	21.2	0	0	1414500	25.5	690631	59.1	98181
4/5/2021	14	MA	4604300	240500	2136900	2226900	0	66802	0	83115	393755	4041785	0	3856805	1629179	101032	1921239	2019448	66	319693	143148	131763	44782	187070	78917	73107	35046	58640	0	69621	139326	4029215	2628913	38.1	0	0	2509005	45.3	979783	83.8	1487084	21.6	0	0	1414888	25.5	690848	59.1	101226
4/6/2021	14	MA	4891900	268000	2163000	2460900	0	70974	0	88306	418350	4079774	0	4062978	1671228	101854	1934996	2042858	66	319748	143186	131780	44782	187070	78916	73108	35046	59191	0	73343	142922	4067764	2654349	38.5	0	0	2640079	47.7	992204	84.9	1500461	21.8	0	0	1497478	27	721145	61.7	102112
4/7/2021	14	MA	5001550	298300	2236500	2466750	0	72565	0	90286	427727	4161913	0	4143842	1689174	104236	1966416	2091195	66	319750	143186	131782	44782	187072	78915	73111	35046	60383	0	74803	144456	4150146	2700986	39.2	0	0	2685977	48.5	996561	85.2	1538460	22.3	0	0	1535381	27.7	735054	62.9	104532
4/8/2021	14	MA	5132600	309700	2256700	2566200	0	74466	0	92651	438934	4252091	0	4232615	1704692	114866	1996275	2140883	67	319767	143199	131786	44782	187087	78928	73113	35046	61692	0	76405	145783	4240635	2760594	40.1	0	0	2744302	49.5	1001871	85.7	1580322	22.9	0	0	1577083	28.5	746755	63.9	115127
4/9/2021	14	MA	5211830	317400	2270900	2623530	0	75616	0	94081	445710	4345857	0	4324751	1719800	130643	2023274	2191872	68	319788	143216	131790	44782	187104	78944	73114	35046	63052	0	78068	147075	4334928	2823706	41	0	0	2805943	50.7	1006980	86.1	1627036	23.6	0	0	1623572	29.3	758355	64.9	130790
4/10/2021	14	MA	5331330	361500	2346300	2623530	0	77350	0	96239	455930	4461283	0	4438370	1741130	143161	2060631	2257423	68	319811	143224	131805	44782	187105	78947	73112	35046	64727	0	80119	148900	4450585	2891527	42	0	0	2872209	51.8	1012943	86.6	1687323	24.5	0	0	1683557	30.4	775248	66.3	143378
4/11/2021	15	MA	5331330	361500	2346300	2623530	0	77350	0	96239	455930	4569777	0	4545041	1756835	158821	2092606	2318282	68	319815	143225	131808	44782	187107	78945	73116	35046	66301	0	82045	150243	4559565	2964422	43	0	0	2943460	53.1	1018173	87.1	1738537	25.2	0	0	1734524	31.3	787056	67.3	159007
4/12/2021	15	MA	5331330	361500	2346300	2623530	0	77350	0	96239	455930	4651716	0	4624901	1765600	174700	2116034	2360914	68	319817	143226	131809	44782	187108	78944	73118	35046	67490	0	83486	150992	4641806	3021548	43.8	0	0	2998657	54.1	1021353	87.3	1779448	25.8	0	0	1775215	32	794060	67.9	174960
4/13/2021	15	MA	5494910	375100	2351200	2768610	0	79723	0	99191	469919	4708134	0	4679559	1770578	185480	2129553	2393033	68	319819	143228	131809	44782	187108	78944	73118	35046	68308	0	84473	151418	4699310	3065443	44.5	0	0	3040928	54.9	1023620	87.5	1803735	26.2	0	0	1799298	32.5	797680	68.2	185980
4/14/2021	15	MA	5610090	376000	2437400	2796690	0	81394	0	101271	479769	4800301	0	4769891	1782388	198033	2157249	2444951	68	319840	143235	131823	44782	187128	78954	73128	35046	69645	0	86104	152428	4791203	3124643	45.3	0	0	3098484	55.9	1027508	87.9	1849210	26.8	0	0	1844494	33.3	806724	69	198656
4/15/2021	15	MA	5768250	376000	2480900	2911350	0	83689	0	104126	493294	4895087	0	4862808	1794218	205434	2189531	2500054	68	319841	143235	131824	44782	187128	78953	73129	35046	71020	0	87781	153440	4886438	3183694	46.2	0	0	3155871	57	1031159	88.2	1892688	27.5	0	0	1887735	34.1	815707	69.8	206106
4/16/2021	15	MA	5777290	376000	2487600	2913690	0	83820	0	104289	494068	4991916	0	4957514	1806692	206285	2223404	2562158	69	319868	143242	131844	44782	187154	78959	73149	35046	72425	0	89491	154506	4983716	3239232	47	0	0	3209646	57.9	1034815	88.5	1934940	28.1	0	0	1929632	34.8	824636	70.5	206945
4/17/2021	15	MA	5967370	376000	2556000	3035370	0	86578	0	107720	510323	5080279	0	5044170	1818026	207023	2254863	2618321	72	319882	143249	131851	44782	187160	78960	73154	35046	73707	0	91055	155476	5072724	3287256	47.7	0	0	3256291	58.8	1037917	88.8	1976458	28.7	0	0	1970827	35.6	833110	71.2	207650
4/18/2021	16	MA	5967370	376000	2556000	3035370	0	86578	0	107720	510323	5170513	0	5132652	1829380	207568	2288127	2674745	73	319883	143249	131852	44782	187160	78961	73153	35046	75016	0	92652	156447	5163399	3333025	48.4	0	0	3300733	59.6	1040717	89	2021713	29.3	0	0	2015653	36.4	841799	72	208220
4/19/2021	16	MA	5967370	376000	2556000	3035370	0	86578	0	107720	510323	5242290	0	5202387	1836614	207797	2314679	2719741	73	319884	143250	131852	44782	187161	78963	73152	35046	76058	0	93911	157065	5235150	3368264	48.9	0	0	3334514	60.2	1042600	89.2	2058306	29.9	0	0	2051657	37	847114	72.4	208440
4/20/2021	16	MA	6219300	376000	2563400	3279900	0	90233	0	112268	531868	5293380	0	5251617	1841040	207871	2330523	2754913	73	319884	143250	131852	44782	187161	78964	73151	35046	76799	0	94800	157444	5287652	3399207	49.3	0	0	3363939	60.7	1044228	89.3	2079975	30.2	0	0	2072968	37.4	849941	72.7	208588
4/21/2021	16	MA	6362390	376000	2698300	3288090	0	92309	0	114851	544105	5372992	0	5328928	1850150	209228	2355960	2807727	77	319888	143251	131855	44782	187162	78962	73154	35046	77954	0	96195	158223	5367370	3443826	50	0	0	3406658	61.5	1047027	89.5	2116180	30.7	0	0	2108732	38.1	856435	73.2	209920
4/22/2021	16	MA	6520590	376000	2762900	3381690	0	94604	0	117706	557634	5467558	0	5420233	1860361	209444	2387985	2870049	80	319896	143251	131863	44782	187169	78965	73158	35046	79326	0	97843	159096	5462082	3497850	50.7	0	0	3457966	62.4	1049746	89.8	2156940	31.3	0	0	2148946	38.8	863991	73.9	210147
4/23/2021	16	MA	6623650	376000	2786400	3461250	0	96099	0	119567	566447	5563298	0	5512495	1869796	210061	2421519	2931631	87	319899	143252	131865	44782	187170	78963	73161	35046	80715	0	99509	159903	5557707	3548972	51.5	0	0	3506252	63.3	1052283	90	2201911	31.9	0	0	2193255	39.6	871122	74.5	210767
4/24/2021	16	MA	6771230	376000	2905900	3489330	0	98241	0	122231	579068	5672164	0	5617345	1880250	210537	2463635	2997903	89	319999	143277	131940	44782	187211	78977	73188	35046	82295	0	101402	160797	5666492	3604461	52.3	0	0	3558468	64.2	1055048	90.2	2255295	32.7	0	0	2245856	40.5	878863	75.2	211229
4/25/2021	17	MA	6771230	376000	2905900	3489330	0	98241	0	122231	579068	5776781	0	5717717	1888462	210727	2504302	3061663	89	320047	143297	131968	44782	187259	78995	73218	35046	83813	0	103213	161499	5771111	3657935	53.1	0	0	3608589	65.1	1057245	90.4	2306492	33.5	0	0	2296114	41.4	884925	75.7	211414
4/26/2021	17	MA	6771230	376000	2905900	3489330	0	98241	0	122231	579068	5855519	0	5792576	1893983	210817	2533755	3110858	89	320048	143298	131968	44782	187260	78999	73215	35046	84955	0	104565	161971	5849921	3696940	53.6	0	0	3644580	65.8	1058910	90.6	2346322	34	0	0	2335060	42.2	888839	76	211506
4/27/2021	17	MA	6979520	376000	2907100	3696420	0	101262	0	125991	596881	5912678	0	5846450	1897662	211017	2554926	3146646	89	320058	143300	131976	44782	187263	79000	73217	35046	85784	0	105537	162286	5907849	3726523	54.1	0	0	3671547	66.3	1060241	90.7	2374818	34.5	0	0	2362842	42.7	891224	76.2	211710
4/28/2021	17	MA	7048920	376500	2976000	3696420	0	102269	0	127244	602816	6000594	0	5930274	1903787	211317	2588346	3200840	91	320060	143300	131978	44782	187264	78998	73220	35046	87060	0	107050	162810	5995576	3770163	54.7	0	0	3712267	67	1062151	90.8	2418822	35.1	0	0	2405672	43.4	895456	76.6	211885
4/29/2021	17	MA	7186080	384400	3037400	3764280	0	104259	0	129720	614546	6087168	0	6013108	1910306	211620	2620246	3255210	92	320093	143317	131994	44782	187294	79016	73232	35046	88316	0	108546	163367	6082445	3814116	55.3	0	0	3753530	67.8	1064292	91	2461918	35.7	0	0	2447716	44.2	899905	77	212208
4/30/2021	17	MA	7304740	384900	3064300	3855540	0	105981	0	131862	624693	6174851	0	6096616	1917290	212624	2652763	3309370	94	320094	143317	131995	44782	187295	79016	73233	35046	89588	0	110053	163965	6170468	3858300	56	0	0	3794811	68.5	1066716	91.2	2506657	36.4	0	0	2491221	45	904645	77.4	213242
5/1/2021	17	MA	7459960	394700	3191000	3874260	0	108233	0	134664	637968	6276416	0	6192999	1924401	214462	2691921	3369938	95	320095	143317	131996	44782	187295	79017	73232	35046	91061	0	111793	164573	6272038	3909748	56.7	0	0	3842527	69.4	1069497	91.5	2558500	37.1	0	0	2541684	45.9	909292	77.8	215141
5/2/2021	18	MA	7459960	394700	3191000	3874260	0	108233	0	134664	637968	6365033	0	6277416	1929963	215952	2724975	3424009	97	320096	143317	131997	44782	187296	79016	73234	35046	92347	0	113317	165048	6360170	3949547	57.3	0	0	3879544	70	1071506	91.6	2608161	37.8	0	0	2589896	46.8	913145	78.1	216641
5/3/2021	18	MA	7459960	394700	3191000	3874260	0	108233	0	134664	637968	6403240	0	6312943	1931988	216781	2734745	3451617	97	320098	143317	131999	44782	187297	79015	73236	35046	92902	0	113958	165222	6398482	3965973	57.5	0	0	3894231	70.3	1072193	91.7	2630867	38.2	0	0	2611623	47.1	914625	78.2	217501
5/4/2021	18	MA	7792680	395900	3211300	4185480	0	113060	0	140670	666422	6438914	0	6346585	1934412	217851	2748177	3472789	97	320098	143317	131999	44782	187297	79015	73236	35046	93419	0	114565	165429	6434203	3977645	57.7	0	0	3904832	70.5	1072898	91.8	2655965	38.5	0	0	2635758	47.6	916532	78.4	218608
5/5/2021	18	MA	7814540	396600	3223100	4194840	0	113377	0	141064	668291	6495919	0	6401680	1937634	218946	2768360	3508511	102	320099	143317	132000	44782	187297	79017	73234	35046	94246	0	115560	165704	6491343	4000616	58	0	0	3926718	70.9	1074214	91.9	2691166	39	0	0	2670120	48.2	918641	78.6	219734
5/6/2021	18	MA	7875910	402100	3263760	4210050	0	114268	0	142172	673539	6588555	0	6489462	1943475	221684	2797174	3569594	103	320101	143317	132002	44782	187298	79017	73235	35046	95590	0	117145	166204	6581980	4039602	58.6	0	0	3962493	71.5	1076768	92.1	2745439	39.8	0	0	2722764	49.1	922334	78.9	222513
5/7/2021	18	MA	7921710	404800	3283460	4233450	0	114932	0	142999	677456	6690804	0	6585948	1950115	224345	2829008	3637346	105	320108	143322	132004	44782	187304	79022	73236	35046	97074	0	118886	166772	6685518	4081217	59.2	0	0	4000345	72.2	1079385	92.3	2808123	40.7	0	0	2783350	50.2	926495	79.2	225184
5/8/2021	18	MA	8068900	411300	3364480	4293120	0	117068	0	145656	690044	6785409	0	6675790	1955647	226815	2858199	3700287	108	320159	143327	132007	44825	187353	79025	73239	35089	98446	0	120508	167245	6779211	4115668	59.7	0	0	4031927	72.8	1081790	92.5	2869733	41.6	0	0	2843076	51.3	930027	79.5	227683
5/9/2021	19	MA	8068900	411300	3364480	4293120	0	117068	0	145656	690044	6858691	0	6745862	1959885	228808	2882953	3746815	115	320164	143330	132009	44825	187356	79028	73239	35089	99509	0	121773	167607	6852859	4141658	60.1	0	0	4056214	73.2	1083593	92.7	2919358	42.4	0	0	2891179	52.2	932843	79.8	229768
5/10/2021	19	MA	8068900	411300	3364480	4293120	0	117068	0	145656	690044	6931977	0	6814175	1963798	231239	2911605	3789015	118	320165	143330	132010	44825	187357	79025	73243	35089	100573	0	123006	167942	6925656	4173417	60.6	0	0	4084818	73.7	1085656	92.8	2962840	43	0	0	2932820	52.9	934996	80	232303
5/11/2021	19	MA	8302250	411300	3374360	4516590	0	120453	0	149868	709999	6986508	0	6864785	1966366	232775	2930653	3822962	118	320169	143333	132011	44825	187357	79027	73241	35089	101364	0	123920	168161	6980334	4193220	60.8	0	0	4102661	74.1	1086805	92.9	2999270	43.5	0	0	2967283	53.6	936596	80.1	233942
5/12/2021	19	MA	8339400	411300	3377580	4550520	0	120992	0	150539	713176	7043681	0	6919270	1969683	234121	2950000	3859440	120	320171	143334	132012	44825	187358	79028	73241	35089	102193	0	124903	168445	7037259	4209145	61.1	0	0	4117535	74.3	1088039	93	3041527	44.1	0	0	3007884	54.3	939027	80.3	235349
5/13/2021	19	MA	8378640	412700	3415420	4550520	0	121562	139255	151247	716532	7103369	7103354	6975976	1973067	235802	2968321	3899120	126	320190	143335	132015	44840	187377	79029	73244	35104	103059	118060	125927	168735	7098130	4225852	61.3	4225801	70.2	4133135	74.6	1089345	93.2	3087288	44.8	3087270	51.3	3051702	55.1	941433	80.5	237088
5/14/2021	19	MA	8435810	414800	3436560	4584450	0	122391	140206	152279	721421	7156323	7156278	7025673	1976350	237197	2984106	3934891	129	320224	143350	132025	44849	187407	79039	73255	35113	103828	118939	126824	169015	7151425	4240870	61.5	4240789	70.5	4146592	74.9	1090607	93.3	3126883	45.4	3126865	52	3089578	55.8	943806	80.7	238521
5/15/2021	19	MA	8523650	420200	3458160	4645290	0	123666	141665	153865	728933	7225009	7224490	7082981	1979887	239112	3004527	3981241	129	320268	143389	132030	44849	187408	79043	73252	35113	104824	120073	127858	169318	7220197	4264932	61.9	4264383	70.9	4162074	75.1	1091904	93.4	3173423	46	3173405	52.7	3133261	56.6	946402	80.9	240479
5/16/2021	20	MA	8523650	420200	3458160	4645290	0	123666	141665	153865	728933	7294378	7293211	7138862	1983282	240561	3023981	4029707	129	320283	143400	132034	44849	187419	79051	73255	35113	105831	121215	128867	169608	7289597	4293266	62.3	4292072	71.3	4179610	75.4	1093316	93.5	3215767	46.7	3215748	53.4	3172860	57.3	948635	81.1	241927
5/17/2021	20	MA	8523650	420200	3458160	4645290	0	123666	141665	153865	728933	7346310	7344304	7175272	1986346	241497	3037948	4066736	129	320360	143413	132098	44849	187441	79056	73272	35113	106584	122064	129524	169870	7341641	4316739	62.6	4314706	71.7	4189888	75.6	1094068	93.6	3243966	47.1	3243947	53.9	3198678	57.7	950287	81.3	242893
5/18/2021	20	MA	8651950	420300	3460000	4771650	0	125527	143798	156181	739905	7372714	7370366	7194768	1987388	242263	3043625	4086697	129	320362	143413	132100	44849	187443	79058	73272	35113	106967	122498	129876	169959	7368276	4328468	62.8	4326094	71.9	4196072	75.7	1094455	93.6	3259602	47.3	3259583	54.2	3212910	58	951036	81.3	243678
5/19/2021	20	MA	8690900	421600	3468400	4800900	0	126092	144445	156884	743236	7415002	7412152	7228241	1989605	243526	3057649	4113694	133	320379	143414	132116	44849	187452	79055	73284	35113	107581	123192	130481	170149	7411203	4345993	63.1	4343119	72.2	4206018	75.9	1095244	93.7	3286210	47.7	3286189	54.6	3238207	58.5	952661	81.5	244973
5/20/2021	20	MA	8790510	423600	3562500	4804410	0	127537	146101	158682	751755	7488346	7484786	7285933	1992673	245291	3080069	4162851	135	320381	143415	132117	44849	187452	79054	73285	35113	108645	124399	131522	170411	7484165	4373726	63.5	4370153	72.6	4222210	76.2	1096419	93.8	3333097	48.4	3333074	55.4	3280935	59.2	954789	81.7	246763
5/21/2021	20	MA	8935720	425600	3608600	4901520	0	129644	148514	161303	764173	7553356	7549110	7337700	1995884	246948	3102447	4203826	135	320401	143426	132118	44857	187472	79065	73286	35121	109588	125468	132457	170686	7549502	4398862	63.8	4394607	73	4237219	76.5	1097676	93.9	3374820	49	3374797	56.1	3319602	59.9	957076	81.8	248445
5/22/2021	20	MA	8968160	427600	3620320	4920240	0	130115	149053	161889	766947	7643514	7638274	7409265	1999963	248857	3132716	4261806	135	320430	143432	132136	44862	187485	79071	73288	35126	110896	126950	133748	171035	7639029	4434625	64.3	4429379	73.6	4259032	76.9	1099348	94	3430364	49.8	3430341	57	3370518	60.8	959812	82.1	250365
5/23/2021	21	MA	8968160	427600	3620320	4920240	0	130115	149053	161889	766947	7694252	7688554	7451557	2003144	250886	3154523	4288708	135	320524	143507	132155	44862	187550	79133	73291	35126	111632	127786	134512	171307	7689669	4453702	64.6	4447999	73.9	4271080	77.1	1100813	94.1	3463828	50.3	3463805	57.6	3402530	61.4	961948	82.3	252355
5/24/2021	21	MA	8968160	427600	3620320	4920240	0	130115	149053	161889	766947	7729369	7723113	7477512	2004542	251773	3164615	4312846	135	320544	143511	132171	44862	187562	79136	73300	35126	112142	128360	134980	171426	7725185	4470589	64.9	4464334	74.2	4280403	77.3	1101397	94.2	3483346	50.5	3483320	57.9	3420371	61.7	962894	82.3	253308
5/25/2021	21	MA	9032980	428200	3626040	4978740	0	131055	150131	163059	772491	7753685	7747179	7497293	2005553	252609	3175142	4325799	135	320509	143473	132156	44880	187581	79134	73303	35144	112494	128760	135337	171513	7749641	4479593	65	4473093	74.3	4285822	77.4	1101722	94.2	3499591	50.8	3499565	58.2	3435661	62	963679	82.4	254153
5/26/2021	21	MA	9047540	428500	3640300	4978740	0	131266	150373	163322	773736	7795251	7788367	7532291	2007637	253907	3193028	4348180	136	320510	143473	132157	44880	187582	79135	73303	35144	113098	129445	135969	171691	7791362	4493781	65.2	4486907	74.6	4294820	77.5	1102527	94.3	3528240	51.2	3528214	58.6	3462873	62.5	965194	82.5	255400
5/27/2021	21	MA	9114660	432500	3703420	4978740	0	132240	151488	164533	779476	7849273	7842015	7579284	2010572	255694	3215958	4377484	137	320599	143506	132201	44892	187652	79155	73341	35156	113881	130337	136818	171942	7843155	4508487	65.4	4501238	74.8	4304811	77.7	1103507	94.4	3566470	51.7	3566440	59.3	3498873	63.2	967243	82.7	256619
5/28/2021	21	MA	9129500	433900	3716860	4978740	0	132456	151735	164801	780745	7907862	7900183	7629449	2015348	257413	3240175	4410137	137	320624	143517	132206	44901	187673	79166	73342	35165	114731	131303	137723	172350	7901700	4530002	65.7	4522344	75.2	4320339	78	1105278	94.5	3604887	52.3	3604857	59.9	3534996	63.8	970520	83	258301
5/29/2021	21	MA	9309200	440400	3740300	5128500	0	135063	154722	168045	796113	7965407	7957371	7680512	2021178	260030	3264591	4440646	140	320650	143517	132210	44923	187698	79164	73347	35187	115566	132254	138645	172849	7958754	4548140	66	4540124	75.5	4333776	78.2	1106491	94.6	3645984	52.9	3645954	60.6	3574298	64.5	975413	83.4	260788
5/30/2021	22	MA	9309200	440400	3740300	5128500	0	135063	154722	168045	796113	8014898	8006322	7721899	2023617	261421	3287155	4466173	149	320653	143517	132213	44923	187701	79164	73350	35187	116284	133067	139392	173058	8007660	4565358	66.2	4556803	75.7	4344741	78.4	1107326	94.7	3678936	53.4	3678905	61.1	3605423	65.1	977162	83.6	262151
5/31/2021	22	MA	9309200	440400	3740300	5128500	0	135063	154722	168045	796113	8046706	8037837	7747702	2025063	262450	3298934	4485173	149	320658	143518	132217	44923	187705	79167	73351	35187	116746	133591	139858	173181	8039400	4577593	66.4	4568749	75.9	4353183	78.6	1107866	94.7	3699440	53.7	3699406	61.5	3623676	65.4	978188	83.7	263187
6/1/2021	22	MA	9309200	440400	3740300	5128500	0	135063	154722	168045	796113	8067293	8058222	7764472	2026074	263207	3306492	4497445	149	320658	143518	132217	44923	187705	79166	73352	35187	117044	133930	140160	173268	8059911	4587271	66.6	4578228	76.1	4360174	78.7	1108258	94.8	3711007	53.8	3710973	61.7	3634114	65.6	978843	83.7	263967
6/2/2021	22	MA	9351320	440400	3740300	5170620	0	135674	155422	168805	799715	8081349	8072112	7775678	2026779	263760	3311056	4506384	149	320658	143518	132217	44923	187705	79166	73352	35187	117248	134161	140363	173328	8074050	4594429	66.7	4585221	76.2	4365073	78.8	1108509	94.8	3718511	54	3718476	61.8	3641000	65.7	979356	83.8	264531
6/3/2021	22	MA	9396270	442500	3781980	5171790	0	136326	156169	169617	803559	8111038	8101648	7802500	2028726	264688	3324961	4521235	154	320662	143519	132220	44923	187708	79164	73357	35187	117679	134652	140847	173494	8103839	4603109	66.8	4593752	76.3	4372077	78.9	1109162	94.9	3740479	54.3	3740441	62.2	3661746	66.1	980809	83.9	265461
6/4/2021	22	MA	9406620	443900	3789760	5172960	0	136476	156341	169804	804444	8146584	8136915	7833187	2030853	266372	3341419	4538628	165	320664	143519	132222	44923	187709	79165	73357	35187	118195	135238	141401	173676	8139320	4617367	67	4607754	76.6	4383000	79.1	1109952	94.9	3763179	54.6	3763122	62.5	3682922	66.5	982291	84	267121
6/5/2021	22	MA	9481590	444800	3799480	5237310	0	137564	157587	171157	810855	8185775	8175484	7862878	2033320	267792	3356047	4561769	167	320683	143519	132224	44940	187728	79165	73359	35204	118763	135879	141937	173887	8178337	4633099	67.2	4623201	76.8	4395272	79.3	1111016	95	3787778	55	3787393	62.9	3701455	66.8	983904	84.1	268530
6/6/2021	23	MA	9481590	444800	3799480	5237310	0	137564	157587	171157	810855	8282496	8270852	7935869	2037174	269386	3390995	4621943	172	320724	143523	132261	44940	187742	79168	73370	35204	120167	137464	143254	174217	8271984	4661533	67.6	4650836	77.3	4413747	79.7	1112338	95.1	3854374	55.9	3853451	64	3754459	67.8	986598	84.4	270069
6/7/2021	23	MA	9481590	444800	3799480	5237310	0	137564	157587	171157	810855	8317896	8305138	7955153	2038463	270321	3400156	4647247	172	320737	143530	132267	44940	187753	79175	73374	35204	120680	138034	143603	174327	8307713	4672901	67.8	4661873	77.5	4421314	79.8	1112924	95.2	3879634	56.3	3877933	64.5	3767286	68	987427	84.4	271017
6/8/2021	23	MA	9517310	444800	3811800	5260710	0	138082	158180	171802	813910	8338103	8324664	7965915	2039192	271048	3405024	4661859	172	320738	143530	132268	44940	187753	79172	73377	35204	120974	138358	143797	174389	8328536	4679528	67.9	4668306	77.6	4425955	79.9	1113278	95.2	3894534	56.5	3892356	64.7	3774665	68.1	987944	84.5	271756
6/9/2021	23	MA	9520300	444800	3813620	5261880	0	138125	158230	171856	814166	8367584	8353254	7983757	2040720	272285	3412902	4682222	175	320738	143530	132268	44940	187753	79174	73375	35204	121401	138833	144119	174520	8357862	4688532	68	4677028	77.7	4432071	80	1113838	95.3	3915792	56.8	3913011	65	3787158	68.4	988975	84.6	272883
6/10/2021	23	MA	9527630	444700	3819880	5263050	0	138232	158352	171988	814793	8398807	8383717	8004027	2042422	273755	3421370	4703506	176	320739	143530	132269	44940	187754	79175	73375	35204	121854	139340	144485	174666	8389089	4699367	68.2	4687607	77.9	4440164	80.2	1114630	95.3	3937546	57.1	3934274	65.4	3800703	68.6	990148	84.7	274343
6/11/2021	23	MA	9545460	444700	3829520	5271240	0	138490	158648	172310	816317	8398807	8383717	8004027	2042422	273755	3421370	4703506	176	320741	143530	132271	44940	187755	79174	73377	35204	121854	139340	144485	174666	8389824	4699691	68.2	4687931	77.9	4440452	80.2	1114646	95.3	3937985	57.1	3934711	65.4	3801085	68.6	990166	84.7	274375
6/12/2021	23	MA	9569230	444700	3831060	5293470	0	138835	159043	172739	818350	8430750	8414784	8024215	2043995	274955	3429496	4726118	181	320759	143531	132272	44956	187771	79175	73376	35220	122318	139856	144849	174800	8422643	4712521	68.4	4700403	78.1	4449204	80.3	1115304	95.4	3959058	57.4	3955271	65.7	3814392	68.9	991241	84.8	275582
6/13/2021	24	MA	9569230	444700	3831060	5293470	0	138835	159043	172739	818350	8459523	8442822	8042828	2045383	276071	3435241	4748030	181	320801	143547	132280	44974	187812	79190	73384	35238	122735	140322	145185	174919	8451980	4721480	68.5	4709235	78.3	4456209	80.4	1115887	95.4	3980438	57.8	3976051	66.1	3827516	69.1	992201	84.9	276741
6/14/2021	24	MA	9569230	444700	3831060	5293470	0	138835	159043	172739	818350	8483060	8465887	8059352	2048247	277017	3443918	4761939	186	320804	143548	132282	44974	180429	77169	71286	31974	123077	140705	145483	175164	8475855	4729377	68.6	4717010	78.4	4462760	80.6	1117475	95.6	3997313	58	3992576	66.4	3838664	69.3	993628	85	277723
6/15/2021	24	MA	9578900	444700	3834880	5299320	0	138976	159204	172914	819177	8509338	8491168	8073265	2049152	278219	3447653	4783280	186	320831	143552	132287	44992	180453	77173	71288	31992	123458	141126	145735	175241	8502530	4736609	68.7	4723994	78.5	4467690	80.6	1117819	95.6	4017847	58.3	4012372	66.7	3849072	69.5	994285	85	278915
6/16/2021	24	MA	9581900	444700	3835540	5301660	0	139019	159254	172968	819434	8509530	8491360	8073414	2049166	278298	3447663	4783383	186	320833	143552	132289	44992	180453	77173	71288	31992	123461	141129	145737	175242	8503457	4737042	68.7	4724426	78.5	4468074	80.7	1117844	95.6	4018459	58.3	4012979	66.7	3849610	69.5	994337	85	279034
6/17/2021	24	MA	9591690	444700	3844160	5302830	0	139161	159417	173144	820271	8588503	8568092	8124806	2052746	280476	3472301	4835538	188	320834	143552	132290	44992	180453	77173	71288	31992	124606	142404	146665	175549	8581686	4763233	69.1	4749821	78.9	4487024	81	1119280	95.7	4072441	59.1	4065550	67.6	3883438	70.1	996759	85.2	281197
6/18/2021	24	MA	9605260	444700	3847200	5313360	0	139358	159642	173389	821431	8612018	8590987	8141004	2054066	281406	3478859	4851564	189	320891	143552	132293	45046	180508	77173	71289	32046	124948	142785	146957	175661	8605282	4771271	69.2	4757640	79.1	4492827	81.1	1119824	95.8	4088768	59.3	4081487	67.8	3894645	70.3	997676	85.3	282106
6/19/2021	24	MA	9628260	444700	3851480	5332080	0	139692	160024	173805	823398	8638077	8616329	8158618	2055564	282369	3485400	4870116	192	320900	143555	132296	45049	180513	77174	71290	32049	125326	143206	147275	175790	8631514	4781132	69.4	4767217	79.2	4499802	81.2	1120444	95.8	4105866	59.6	4098163	68.1	3906188	70.5	998663	85.4	283051
6/20/2021	25	MA	9628260	444700	3851480	5332080	0	139692	160024	173805	823398	8656159	8633868	8170398	2056691	283325	3489178	4883461	195	320901	143555	132297	45049	180514	77174	71291	32049	125588	143497	147488	175886	8649645	4787269	69.5	4773173	79.3	4504278	81.3	1120879	95.9	4118721	59.8	4110659	68.3	3914429	70.7	999467	85.5	284005
6/21/2021	25	MA	9628260	444700	3851480	5332080	0	139692	160024	173805	823398	8680160	8657236	8187450	2058010	284229	3496257	4899479	195	320932	143582	132301	45049	180541	77201	71291	32049	125936	143886	147796	175999	8673655	4795585	69.6	4781257	79.5	4510535	81.4	1121411	95.9	4135231	60	4126778	68.6	3926056	70.9	1000321	85.5	284896
6/22/2021	25	MA	9638840	444700	3852700	5341440	0	139845	160200	173996	824303	8690573	8667380	8194787	2058454	284579	3498888	4906911	195	320952	143583	132301	45068	180560	77201	71291	32068	126087	144054	147928	176037	8684144	4799195	69.6	4784760	79.5	4513212	81.5	1121579	95.9	4142425	60.1	4133817	68.7	3931089	71	1000616	85.6	285248
6/23/2021	25	MA	9659030	444700	3864700	5349630	0	140138	160536	174360	826030	8703696	8680092	8203339	2059164	285139	3502478	4915884	195	320967	143591	132304	45072	180575	77209	71294	32072	126278	144266	148083	176097	8697441	4804562	69.7	4789948	79.6	4516932	81.5	1121908	95.9	4150849	60.2	4142017	68.8	3936607	71.1	1001087	85.6	285810
6/24/2021	25	MA	9663570	444700	3869240	5349630	0	140204	160611	174442	826418	8721461	8697362	8216364	2060293	285938	3508289	4927037	197	320991	143598	132307	45086	180597	77216	71295	32086	126535	144553	148318	176194	8715292	4812795	69.8	4797930	79.7	4523088	81.6	1122424	96	4161157	60.4	4152090	69	3944256	71.2	1001788	85.7	286599
6/25/2021	25	MA	9703020	444700	3881780	5376540	0	140776	161267	175154	829792	8738448	8713836	8227884	2061212	286689	3511914	4939648	197	321022	143599	132309	45114	180626	77216	71296	32114	126782	144826	148526	176273	8731899	4819034	69.9	4803961	79.8	4527418	81.7	1122832	96	4172198	60.5	4162837	69.2	3951727	71.3	1002369	85.7	287348
6/26/2021	25	MA	9720330	444700	3890900	5384730	0	141028	161555	175467	831272	8757305	8732077	8240947	2062314	287460	3515913	4953732	200	321033	143602	132310	45121	180636	77219	71296	32121	127056	145130	148762	176367	8750845	4826462	70	4811131	80	4532813	81.8	1123335	96.1	4184415	60.7	4174708	69.4	3960207	71.5	1003090	85.8	288103
6/27/2021	26	MA	9720330	444700	3890900	5384730	0	141028	161555	175467	831272	8781036	8755364	8260260	2063708	288202	3520916	4971716	202	321034	143602	132311	45121	180637	77219	71297	32121	127400	145517	149110	176486	8774773	4834207	70.1	4818658	80.1	4538771	81.9	1123841	96.1	4201264	61	4191331	69.7	3974411	71.7	1004080	85.9	288853
6/28/2021	26	MA	9720330	444700	3890900	5384730	0	141028	161555	175467	831272	8817823	8791659	8290238	2065563	289017	3529175	4999429	202	321034	143602	132311	45121	180637	77219	71297	32121	127934	146120	149651	176645	8811635	4841548	70.2	4825820	80.2	4544546	82	1124249	96.1	4231495	61.4	4221254	70.2	3999401	72.2	1005629	86	289676
6/29/2021	26	MA	9743580	444700	3894260	5404620	0	141365	161941	175886	833260	8825910	8799473	8296170	2065916	289341	3531278	5005089	202	321050	143602	132312	45136	180653	77219	71298	32136	128051	146250	149758	176675	8819845	4844943	70.3	4829089	80.3	4547112	82.1	1124396	96.2	4236614	61.5	4226229	70.2	4003187	72.3	1005856	86	290004
6/30/2021	26	MA	9744840	444700	3895520	5404620	0	141383	161962	175909	833368	8836836	8810034	8303981	2066533	289840	3533972	5012814	210	321052	143603	132313	45136	180654	77220	71298	32136	128209	146425	149899	176728	8832394	4850685	70.4	4834653	80.4	4551461	82.2	1124721	96.2	4243952	61.6	4233393	70.4	4008698	72.4	1006248	86.1	290586
7/1/2021	26	MA	9748600	444700	3899280	5404620	0	141438	162024	175977	833690	8858362	8830659	8316346	2067250	290631	3537676	5029845	210	321057	143603	132317	45137	180657	77220	71300	32137	128522	146768	150123	176789	8854484	4860438	70.5	4844016	80.5	4557518	82.3	1125140	96.2	4256952	61.8	4245895	70.6	4016244	72.5	1006761	86.1	291371
7/2/2021	26	MA	9756320	444700	3907000	5404620	0	141550	162153	176116	834350	8872678	8844521	8326709	2068294	291294	3541970	5039204	210	321086	143607	132336	45143	180686	77224	71319	32143	128729	146998	150310	176878	8868777	4866222	70.6	4849619	80.6	4561850	82.3	1125562	96.3	4265826	61.9	4254507	70.7	4022634	72.6	1007384	86.2	292012
7/3/2021	26	MA	9759160	444700	3909840	5404620	0	141591	162200	176168	834593	8884607	8856286	8335986	2069131	292013	3545565	5046819	210	321110	143607	132336	45167	180710	77224	71319	32167	128902	147194	150477	176950	8880790	4871647	70.7	4854956	80.7	4566100	82.4	1125981	96.3	4273059	62	4261671	70.8	4028385	72.7	1007906	86.2	292708
7/4/2021	27	MA	9759160	444700	3909840	5404620	0	141591	162200	176168	834593	8895919	8867585	8344834	2069863	292561	3548956	5054192	210	321110	143607	132336	45167	180710	77224	71319	32167	129067	147382	150637	177012	8892228	4876852	70.8	4860160	80.8	4570278	82.5	1126312	96.3	4279772	62.1	4268371	70.9	4033632	72.8	1008361	86.2	293241
7/5/2021	27	MA	9759160	444700	3909840	5404620	0	141591	162200	176168	834593	8905114	8876780	8351924	2070407	292970	3551675	5060259	210	321113	143607	132339	45167	180712	77224	71321	32167	129200	147535	150765	177059	8901295	4881084	70.8	4864392	80.8	4573619	82.6	1126543	96.3	4284989	62.2	4273588	71	4037657	72.9	1008695	86.3	293645
7/6/2021	27	MA	9759160	444700	3909840	5404620	0	141591	162200	176168	834593	8910111	8881777	8355883	2070693	293306	3553060	5063535	210	321113	143607	132339	45167	180712	77224	71321	32167	129273	147618	150836	177083	8906346	4883750	70.9	4867058	80.9	4575739	82.6	1126687	96.4	4287693	62.2	4276292	71.1	4039861	72.9	1008856	86.3	293981
7/7/2021	27	MA	9759160	444700	3909840	5404620	0	141591	162200	176168	834593	8912911	8884575	8358162	2070903	293442	3553976	5065283	210	321113	143607	132339	45167	180712	77224	71321	32167	129313	147664	150877	177101	8909303	4885121	70.9	4868428	80.9	4576849	82.6	1126779	96.4	4289397	62.2	4277995	71.1	4041268	73	1008992	86.3	294122
7/8/2021	27	MA	9806970	444700	3919400	5442870	0	142285	162995	177031	838681	8924358	8896007	8366886	2071734	293972	3556937	5073239	210	321113	143607	132339	45167	180712	77224	71321	32167	129479	147854	151035	177172	8921140	4890461	71	4873767	81	4581073	82.7	1127174	96.4	4296281	62.3	4284873	71.2	4046608	73	1009538	86.3	294721
7/9/2021	27	MA	9820840	444700	3930120	5446020	0	142486	163225	177281	839868	8935208	8906856	8375252	2072510	294586	3559898	5080513	211	321123	143610	132341	45172	180721	77227	71322	32172	129637	148034	151186	177239	8932116	4895610	71	4878915	81.1	4585171	82.8	1127609	96.4	4302687	62.4	4291279	71.3	4051575	73.1	1009969	86.4	295338
7/10/2021	27	MA	9829100	444700	3932980	5451420	0	142606	163362	177430	840574	8945400	8917047	8383063	2073238	295180	3562631	5087378	211	321135	143614	132348	45173	180730	77230	71327	32173	129784	148204	151327	177301	8942424	4900571	71.1	4883875	81.2	4589111	82.8	1127969	96.5	4308593	62.5	4297185	71.4	4056104	73.2	1010413	86.4	295932
7/11/2021	28	MA	9829100	444700	3932980	5451420	0	142606	163362	177430	840574	8956083	8927709	8391292	2073962	295895	3565664	5094313	211	321135	143614	132348	45173	180730	77230	71327	32173	129939	148381	151475	177363	8953244	4905696	71.2	4888994	81.3	4593219	82.9	1128337	96.5	4314785	62.6	4303375	71.5	4060970	73.3	1010859	86.4	296637
7/12/2021	28	MA	9829100	444700	3932980	5451420	0	142606	163362	177430	840574	8964786	8936411	8398078	2074463	296318	3568103	5100154	211	321137	143614	132350	45173	180731	77230	71328	32173	130066	148526	151598	177406	8962100	4910031	71.2	4893328	81.3	4596694	83	1128569	96.5	4319743	62.7	4308333	71.6	4064855	73.4	1011200	86.5	297104
7/13/2021	28	MA	9830140	444700	3934020	5451420	0	142621	163380	177449	840663	8971161	8942786	8403053	2074941	296680	3569768	5104502	211	321159	143618	132352	45189	180753	77234	71330	32189	130158	148632	151688	177447	8968541	4913377	71.3	4896674	81.4	4599351	83	1128816	96.5	4323187	62.7	4311777	71.7	4067595	73.4	1011488	86.5	297470
7/14/2021	28	MA	9838940	444700	3940120	5454120	0	142748	163526	177608	841415	8978844	8950469	8408817	2075448	297081	3571680	5109872	211	321161	143618	132354	45189	180755	77234	71332	32189	130270	148759	151792	177490	8976161	4917076	71.3	4900373	81.4	4602261	83.1	1129099	96.6	4327499	62.8	4316089	71.7	4070785	73.5	1011765	86.5	297870
7/15/2021	28	MA	9845280	444700	3944660	5455920	0	142840	163631	177722	841958	8989629	8961251	8417047	2076211	297627	3574529	5117262	211	321204	143634	132380	45190	180771	77242	71339	32190	130426	148939	151940	177555	8987105	4922476	71.4	4905771	81.5	4606597	83.2	1129488	96.6	4333539	62.9	4322128	71.8	4075334	73.6	1012211	86.6	298436
7/16/2021	28	MA	9859280	444700	3953260	5461320	0	143044	163864	177975	843155	9000571	8972192	8425748	2077027	298164	3578329	5123867	211	321248	143635	132380	45233	180815	77243	71339	32233	130585	149120	152097	177625	8998200	4928332	71.5	4911625	81.6	4611441	83.2	1129934	96.6	4339280	63	4327869	71.9	4079820	73.6	1012675	86.6	298995
7/17/2021	28	MA	9861560	444700	3955540	5461320	0	143077	163902	178016	843350	9010254	8981874	8433173	2077761	298703	3580932	5130408	211	321250	143635	132381	45234	180816	77243	71339	32234	130725	149281	152232	177688	9008113	4933182	71.6	4916475	81.7	4615324	83.3	1130303	96.7	4344836	63	4333424	72	4084062	73.7	1013129	86.6	299551
7/18/2021	29	MA	9861560	444700	3955540	5461320	0	143077	163902	178016	843350	9019298	8990918	8440028	2078440	299129	3583233	5136725	211	321252	143635	132383	45234	180816	77243	71339	32234	130857	149432	152355	177746	9017220	4937786	71.6	4921079	81.8	4618894	83.4	1130656	96.7	4349706	63.1	4338294	72.1	4087792	73.8	1013519	86.7	299975
7/19/2021	29	MA	9862460	444700	3955540	5462220	0	143090	163917	178032	843427	9027305	8998925	8446247	2078915	299517	3585460	5142117	211	321253	143635	132384	45234	180817	77243	71340	32234	130973	149565	152468	177787	9025275	4941913	71.7	4925206	81.9	4622189	83.4	1130938	96.7	4354005	63.2	4342593	72.2	4091137	73.9	1013768	86.7	300370
7/20/2021	29	MA	9875030	444700	3955960	5474370	0	143272	164126	178259	844502	9032607	9004228	8450134	2079182	299801	3586412	5146183	211	321261	143635	132385	45241	180825	77243	71341	32241	131050	149653	152538	177809	9030793	4945140	71.7	4928434	81.9	4624653	83.5	1131113	96.7	4357007	63.2	4345594	72.2	4093435	73.9	1013921	86.7	300644
7/21/2021	29	MA	9889500	444700	3967280	5477520	0	143482	164366	178520	845739	9040501	9012118	8456177	2079733	300174	3588513	5151603	211	321265	143636	132388	45241	180827	77243	71343	32241	131164	149784	152647	177857	9038770	4949453	71.8	4932744	82	4628042	83.5	1131394	96.8	4360913	63.3	4349499	72.3	4096426	73.9	1014231	86.7	301017
7/22/2021	29	MA	9914320	444700	3991200	5478420	0	143842	164779	178968	847862	9051266	9022879	8464400	2080462	300684	3591263	5159108	211	321274	143636	132391	45247	180834	77243	71344	32247	131320	149963	152795	177919	9049622	4955347	71.9	4938636	82.1	4632627	83.6	1131822	96.8	4366341	63.3	4354925	72.4	4100616	74	1014592	86.8	301540
7/23/2021	29	MA	9944920	444700	3998400	5501820	0	144286	165287	179521	850479	9060906	9032518	8472004	2081216	301227	3593787	5165681	211	321045	143586	132362	45097	180769	77230	71341	32198	131460	150123	152932	177983	9059364	4960869	72	4944157	82.2	4637072	83.7	1132222	96.8	4371061	63.4	4359645	72.5	4104384	74.1	1015001	86.8	302084
7/24/2021	29	MA	9952860	444700	4000940	5507220	0	144401	165419	179664	851158	9070698	9042309	8479623	2081910	301737	3596333	5172417	211	321098	143586	132372	45140	180821	77230	71350	32241	131602	150286	153070	178043	9069312	4966743	72.1	4950030	82.3	4641660	83.8	1132646	96.9	4375598	63.5	4364182	72.5	4108037	74.2	1015342	86.8	302598
7/25/2021	30	MA	9952860	444700	4000940	5507220	0	144401	165419	179664	851158	9080599	9052210	8487410	2082714	302216	3599040	5179132	211	321103	143589	132374	45140	180826	77233	71352	32241	131746	150450	153211	178111	9079319	4972665	72.1	4955952	82.4	4646377	83.9	1133139	96.9	4380110	63.5	4368694	72.6	4111634	74.2	1015711	86.9	303070
7/26/2021	30	MA	9952860	444700	4000940	5507220	0	144401	165419	179664	851158	9089195	9060805	8494141	2083336	302615	3601338	5185031	211	321105	143589	132376	45140	180827	77233	71353	32241	131871	150593	153332	178165	9087903	4977871	72.2	4961158	82.5	4650472	83.9	1133503	96.9	4383862	63.6	4372445	72.7	4114654	74.3	1016029	86.9	303484
7/27/2021	30	MA	9958230	444700	4004960	5508570	0	144479	165509	179761	851617	9095143	9066753	8498779	2083670	302829	3602758	5189345	211	321136	143589	132377	45170	180857	77233	71353	32271	131957	150692	153416	178193	9093911	4981696	72.3	4964983	82.5	4653463	84	1133717	97	4386221	63.6	4374804	72.7	4116525	74.3	1016164	86.9	303690
7/28/2021	30	MA	9964430	444700	4008460	5511270	0	144569	165612	179873	852147	9102682	9074291	8504777	2084172	303420	3604736	5194315	211	321140	143592	132378	45170	180861	77236	71354	32271	132066	150817	153524	178236	9101666	4986906	72.4	4970193	82.6	4657598	84.1	1134053	97	4389137	63.7	4377719	72.8	4118963	74.4	1016386	86.9	304192
7/29/2021	30	MA	9986060	444700	4025140	5516220	0	144883	165971	180263	853997	9113239	9084848	8513202	2084955	303922	3607618	5201488	211	321142	143592	132380	45170	180863	77236	71356	32271	132220	150993	153676	178303	9112362	4993363	72.4	4976650	82.7	4662752	84.2	1134560	97	4393827	63.7	4382409	72.8	4122811	74.4	1016725	86.9	304689
7/30/2021	30	MA	10001900	444700	4027480	5529720	0	145113	166234	180549	855352	9132974	9104540	8530227	2086333	304794	3615472	5212497	211	321164	143592	132384	45188	180885	77236	71360	32289	132506	151320	153983	178421	9131793	5000631	72.6	4983899	82.8	4668598	84.3	1135050	97.1	4402108	63.9	4390667	73	4129777	74.5	1017154	87	305537
7/31/2021	30	MA	10011300	444700	4032380	5534220	0	145249	166391	180719	856155	9143308	9114874	8538289	2087094	305353	3618033	5219711	211	321168	143593	132386	45189	180887	77236	71361	32290	132656	151492	154129	178486	9142228	5007226	72.6	4990494	82.9	4673786	84.4	1135538	97.1	4406452	63.9	4395011	73	4133252	74.6	1017504	87	306099
3/6/2021	9	NJ	3070400	79000	1544500	1446900	0	34568	0	44219	208087	2478696	0	2476012	1073026	2183	1331091	1144947	475	236113	114789	95569	25755	145336	68644	58342	18350	27906	0	35659	72721	2582949	1712715	19.3	0	0	1710677	24.6	754068	51.1	859326	9.7	0	0	858674	12.4	351178	23.8	2121
3/7/2021	10	NJ	3070400	79000	1544500	1446900	0	34568	0	44219	208087	2534361	0	2531549	1097807	5172	1352733	1175981	475	237267	115327	96185	25755	145634	68753	58531	18350	28533	0	36459	74401	2640922	1749281	19.7	0	0	1747168	25.2	768677	52.1	883225	9.9	0	0	882521	12.7	362587	24.6	5007
3/8/2021	10	NJ	3070400	79000	1544500	1446900	0	34568	0	44219	208087	2571874	0	2568975	1114348	6914	1366729	1197756	475	238105	115575	96775	25755	145880	68832	58699	18349	28955	0	36998	75522	2680665	1775631	20	0	0	1773471	25.5	779282	52.8	898336	10.1	0	0	897594	12.9	369816	25.1	6802
3/9/2021	10	NJ	3161120	79200	1628000	1453920	0	35589	0	45526	214236	2639438	0	2636432	1143909	8854	1395950	1234159	475	238749	115815	97179	25755	146190	68930	58910	18350	29716	0	37969	77525	2750040	1821711	20.5	0	0	1819475	26.2	797454	54	923455	10.4	0	0	922683	13.3	382869	25.9	8859
3/10/2021	10	NJ	3302940	91800	1644900	1566240	0	37186	0	47568	223847	2714949	0	2711740	1176358	11118	1424849	1278507	475	239496	116174	97567	25755	146517	69073	59094	18350	30566	0	39054	79724	2827048	1871063	21.1	0	0	1868686	26.9	816342	55.3	953326	10.7	0	0	952498	13.7	397807	27	11267
3/11/2021	10	NJ	3402540	95400	1740900	1566240	0	38307	0	49002	230597	2834934	0	2831480	1224595	24583	1481747	1328129	475	240452	116421	98276	25755	147110	69240	59521	18349	31917	0	40778	82993	2946608	1958556	22.1	0	0	1955972	28.2	848028	57.5	998133	11.2	0	0	997265	14.4	418401	28.4	24438
3/12/2021	10	NJ	3517135	95600	1742000	1679535	0	39598	0	50653	238363	2916801	0	2909214	1202720	30979	1518481	1366866	475	240878	116641	98482	25755	147328	69345	59633	18350	32839	0	41898	81511	3030110	2018387	22.7	0	0	2012716	29	831406	56.3	1027702	11.6	0	0	1025774	14.8	414068	28.1	30812
3/13/2021	10	NJ	3577765	95600	1768700	1713465	0	40280	0	51526	242472	3011319	0	3003344	1237160	41024	1562178	1407642	475	241351	116949	98647	25755	147508	69444	59715	18349	33903	0	43253	83845	3128905	2090835	23.5	0	0	2084827	30	854534	57.9	1063758	12	0	0	1061772	15.3	429816	29.1	40761
3/14/2021	11	NJ	3577765	95600	1768700	1713465	0	40280	0	51526	242472	3065373	0	3057101	1255851	44806	1584516	1435576	475	241715	117063	98897	25755	147725	69512	59863	18350	34511	0	44028	85112	3182610	2126722	23.9	0	0	2120466	30.5	864362	58.6	1084991	12.2	0	0	1082954	15.6	439479	29.8	44392
3/15/2021	11	NJ	3577765	95600	1768700	1713465	0	40280	0	51526	242472	3112960	0	3104364	1271134	48011	1602666	1461808	475	242261	117121	99385	25755	147960	69542	60069	18349	35047	0	44708	86147	3231874	2158901	24.3	0	0	2152385	31	872049	59.1	1104854	12.4	0	0	1102755	15.9	448189	30.4	47619
3/16/2021	11	NJ	3656595	95900	1836700	1723995	0	41168	0	52661	247815	3174729	0	3165662	1293217	50553	1626219	1497482	475	242489	117213	99521	25755	148087	69584	60154	18349	35743	0	45591	87644	3294895	2199384	24.8	0	0	2192557	31.6	883195	59.9	1129830	12.7	0	0	1127573	16.2	460151	31.2	50197
3/17/2021	11	NJ	3878855	95900	1932600	1850355	0	43670	0	55862	262878	3254946	0	3245450	1322287	53345	1662456	1538670	475	242669	117306	99608	25755	148152	69611	60191	18350	36646	0	46740	89614	3376564	2251222	25.3	0	0	2244021	32.3	896958	60.8	1162372	13.1	0	0	1160037	16.7	476503	32.3	53184
3/18/2021	11	NJ	4058035	107300	1955300	1995435	0	45687	0	58443	275021	3346883	0	3336932	1354303	57778	1705722	1582908	475	242951	117462	99734	25755	148257	69650	60258	18349	37681	0	48058	91784	3469077	2312582	26	0	0	2305003	33.2	913315	61.9	1197797	13.5	0	0	1195389	17.2	493748	33.5	57643
3/19/2021	11	NJ	4087515	108100	1955900	2023515	0	46019	0	58867	277019	3431096	0	3420620	1382150	61529	1741033	1628059	475	243301	117677	99869	25755	148325	69679	60296	18350	38629	0	49263	93671	3554430	2372189	26.7	0	0	2364144	34	928130	62.9	1227118	13.8	0	0	1224645	17.6	507968	34.4	61338
3/20/2021	11	NJ	4147575	108900	1982400	2056275	0	46695	0	59732	281090	3514899	0	3503943	1409017	65804	1773766	1674854	475	243649	117868	100026	25755	148579	69846	60384	18349	39572	0	50463	95492	3639690	2430590	27.4	0	0	2422165	34.9	942859	63.9	1258003	14.2	0	0	1255418	18.1	521748	35.4	65562
3/21/2021	12	NJ	4147575	108900	1982400	2056275	0	46695	0	59732	281090	3581686	0	3570215	1428059	69023	1793724	1718464	475	243985	118016	100214	25755	148695	69905	60441	18349	40324	0	51417	96782	3708106	2475567	27.9	0	0	2466736	35.5	951816	64.5	1284545	14.5	0	0	1281857	18.5	532742	36.1	68741
3/22/2021	12	NJ	4147575	108900	1982400	2056275	0	46695	0	59732	281090	3635504	0	3623562	1442781	71602	1808713	1754714	475	244226	118053	100418	25755	148852	69933	60570	18349	40930	0	52186	97780	3763529	2510167	28.3	0	0	2500999	36	958137	64.9	1307969	14.7	0	0	1305150	18.8	541945	36.7	71401
3/23/2021	12	NJ	4217315	110000	2048700	2058615	0	47481	0	60737	285816	3636384	0	3624440	1442890	71702	1809021	1755186	475	244306	118121	100430	25755	148865	69939	60577	18349	40940	0	52198	97788	3770177	2514665	28.3	0	0	2505483	36.1	958760	65	1310353	14.8	0	0	1307534	18.8	542794	36.8	71656
3/24/2021	12	NJ	4419385	120600	2110300	2188485	0	49756	0	63647	299511	3781744	0	3768439	1487365	76776	1858508	1845985	475	244582	118270	100557	25755	149010	70020	60640	18350	42577	0	54272	100802	3915688	2606788	29.3	0	0	2596590	37.4	980044	66.4	1368524	15.4	0	0	1365386	19.7	567765	38.5	76704
3/25/2021	12	NJ	4684665	122200	2240600	2321865	0	52742	0	67467	317489	3869393	0	3855464	1515486	80045	1892444	1896429	475	244767	118368	100644	25755	149168	70104	60714	18350	43564	0	55525	102708	4004991	2661886	30	0	0	2651195	38.2	993523	67.3	1405724	15.8	0	0	1402449	20.2	583665	39.6	79899
3/26/2021	12	NJ	4745885	123000	2258900	2363985	0	53431	0	68349	321638	3958836	0	3944354	1545908	85224	1928789	1944348	475	244962	118476	100731	25755	149194	70117	60728	18349	44570	0	56806	104769	4097933	2720391	30.6	0	0	2709228	39	1008201	68.3	1445318	16.3	0	0	1441954	20.8	601446	40.8	85234
3/27/2021	12	NJ	4794085	123800	2271200	2399085	0	53974	0	69043	324905	4053945	0	4038740	1575968	87603	1970485	1995382	475	245614	118786	101073	25755	149747	70392	61005	18350	45641	0	58165	106807	4196408	2774867	31.2	0	0	2763156	39.8	1019628	69.1	1491691	16.8	0	0	1488147	21.4	621451	42.1	87697
3/28/2021	13	NJ	4794085	123800	2271200	2399085	0	53974	0	69043	324905	4142916	0	4126949	1601760	90627	2010811	2041003	475	245714	118819	101094	25801	149807	70400	61011	18396	46643	0	59435	108555	4288126	2822580	31.8	0	0	2810303	40.5	1028146	69.7	1538648	17.3	0	0	1534895	22.1	639948	43.4	90726
3/29/2021	13	NJ	4794085	123800	2271200	2399085	0	53974	0	69043	324905	4204062	0	4187348	1616900	91640	2030039	2081908	475	245784	118857	101126	25801	149840	70423	61021	18396	47331	0	60305	109581	4351565	2859012	32.2	0	0	2846112	41	1033834	70.1	1566611	17.6	0	0	1562714	22.5	649830	44	91760
3/30/2021	13	NJ	4856725	124900	2271900	2459925	0	54679	0	69945	329150	4292515	0	4274829	1642053	93661	2063974	2134405	475	245915	118890	101224	25801	149871	70430	61045	18396	48327	0	61565	111285	4441173	2903068	32.7	0	0	2889427	41.6	1042465	70.6	1613922	18.2	0	0	1609800	23.2	666954	45.2	93785
3/31/2021	13	NJ	5236605	177400	2442500	2616705	0	58956	0	75416	354895	4381035	0	4362416	1667316	96033	2099048	2185479	475	246600	119111	101688	25801	150435	70638	61401	18396	49324	0	62826	112997	4533038	2951563	33.2	0	0	2937216	42.3	1052565	71.3	1659604	18.7	0	0	1655251	23.8	683299	46.3	96248
4/1/2021	13	NJ	5419345	211500	2471800	2736045	0	61014	0	78048	367280	4523995	0	4504284	1712554	100227	2158760	2264533	475	246894	119170	101885	25839	150586	70689	61464	18433	50933	0	64869	116063	4675401	3027313	34.1	0	0	3012139	43.4	1069816	72.5	1730178	19.5	0	0	1725549	24.9	712248	48.3	100441
4/2/2021	13	NJ	5450855	216100	2471800	2762955	0	61368	0	78502	369416	4655258	0	4634299	1746912	107762	2213366	2333655	475	247037	119257	101941	25839	150670	70761	61476	18433	52411	0	66742	118392	4810410	3103304	34.9	0	0	3087183	44.5	1083125	73.4	1796703	20.2	0	0	1791770	25.8	735650	49.9	108138
4/3/2021	13	NJ	5517655	218300	2489600	2809755	0	62120	0	79464	373943	4766910	0	4744624	1772859	113532	2250922	2401981	475	247178	119344	101995	25839	150746	70806	61506	18434	53668	0	68331	120150	4927895	3173887	35.7	0	0	3156568	45.5	1094329	74.2	1849501	20.8	0	0	1844244	26.6	752712	51	114181
4/4/2021	14	NJ	5517655	218300	2489600	2809755	0	62120	0	79464	373943	4855447	0	4744847	1772934	118215	2278403	2458354	475	247344	119423	102048	25873	150881	70862	61552	18467	54665	0	68334	120155	5019721	3229559	36.4	0	0	3156781	45.5	1094399	74.2	1890162	21.3	0	0	1844312	26.6	752753	51	119002
4/5/2021	14	NJ	5517655	218300	2489600	2809755	0	62120	0	79464	373943	4909547	0	4744852	1772935	120462	2296015	2492595	475	247365	119428	102064	25873	150890	70868	61554	18468	55274	0	68334	120155	5074535	3266042	36.8	0	0	3156786	45.5	1094399	74.2	1910700	21.5	0	0	1844311	26.6	752753	51	121246
4/6/2021	14	NJ	5648815	220400	2562500	2865915	0	63597	0	81353	382832	4979819	0	4954792	1817079	124850	2325507	2528987	475	247567	119512	102148	25907	150890	70869	61553	18468	56065	0	71358	123147	5146534	3304307	37.2	0	0	3284907	47.3	1112590	75.4	1948426	21.9	0	0	1942649	28	782384	53	125612
4/7/2021	14	NJ	5995935	351200	2643100	3001635	0	67505	0	86352	406357	5094041	0	5067681	1842600	137630	2365546	2590390	475	247624	119519	102198	25907	150898	70866	61564	18468	57351	0	72983	124877	5262605	3373601	38	0	0	3353193	48.3	1123544	76.1	2007906	22.6	0	0	2001786	28.8	800220	54.2	138464
4/8/2021	14	NJ	6172285	368600	2679200	3124485	0	69491	0	88892	418308	5226827	0	5198475	1869785	152750	2405502	2668100	475	247841	119589	102345	25907	151015	70910	61637	18468	58846	0	74867	126719	5396944	3453842	38.9	0	0	3431904	49.4	1134726	76.9	2077411	23.4	0	0	2070827	29.8	819621	55.5	153863
4/9/2021	14	NJ	6243165	384200	2694700	3164265	0	70289	0	89912	423112	5351413	0	5321782	1896731	180153	2449435	2721350	475	248449	119876	102646	25927	151498	71132	61879	18487	60249	0	76643	128545	5524848	3532817	39.8	0	0	3509883	50.5	1146536	77.7	2153059	24.2	0	0	2146133	30.9	839437	56.9	180909
4/10/2021	14	NJ	6362455	420000	2711500	3230955	0	71632	0	91630	431196	5495689	0	5464202	1927824	200971	2501204	2793039	475	248985	120113	102895	25977	151975	71358	62080	18537	61873	0	78694	130653	5673731	3619470	40.7	0	0	3595057	51.8	1159069	78.6	2236169	25.2	0	0	2228789	32.1	862942	58.5	202047
4/11/2021	15	NJ	6362455	420000	2711500	3230955	0	71632	0	91630	431196	5590502	0	5557410	1942906	218257	2525972	2845798	475	249047	120155	102915	25977	152019	71394	62087	18538	62941	0	80036	131675	5771826	3682138	41.5	0	0	3656444	52.7	1166444	79.1	2288890	25.8	0	0	2281143	32.9	873716	59.2	219503
4/12/2021	15	NJ	6362455	420000	2711500	3230955	0	71632	0	91630	431196	5673369	0	5638537	1955187	235734	2543104	2894056	475	249054	120157	102920	25977	152019	71394	62088	18537	63874	0	81205	132507	5857468	3738568	42.1	0	0	3711419	53.5	1172729	79.5	2335482	26.3	0	0	2327373	33.5	882612	59.8	236947
4/13/2021	15	NJ	6619975	444100	2797500	3378375	0	74531	0	95339	448649	5769561	0	5732770	1971642	251623	2567699	2949764	475	249057	120160	102920	25977	152019	71395	62086	18538	64957	0	82562	133622	5956417	3797352	42.8	0	0	3768690	54.3	1180101	80	2391528	26.9	0	0	2382935	34.3	895024	60.7	253046
4/14/2021	15	NJ	6636645	445300	2811800	3379545	0	74719	0	95579	449779	5874832	0	5836006	1989706	262940	2604470	3006947	475	249140	120188	102955	25997	152067	71411	62098	18558	66142	0	84049	134846	6063815	3862780	43.5	0	0	3832397	55.2	1187845	80.5	2445130	27.5	0	0	2436171	35.1	907404	61.5	264722
4/15/2021	15	NJ	6902305	445300	2927700	3529305	0	77709	0	99405	467783	5978301	0	5937342	2008184	265141	2647328	3065357	475	249163	120195	102971	25997	152068	71413	62098	18557	67307	0	85508	136099	6170361	3922518	44.2	0	0	3890346	56	1194555	81	2494175	28.1	0	0	2484838	35.8	919757	62.3	267146
4/16/2021	15	NJ	6966065	445300	2958700	3562065	0	78427	0	100323	472104	6076066	0	6033422	2025827	266555	2691057	3117979	475	249413	120265	103151	25997	152310	71482	62270	18558	68407	0	86892	137294	6272658	3977971	44.8	0	0	3944402	56.8	1200930	81.4	2542293	28.6	0	0	2532626	36.5	931728	63.1	268672
4/17/2021	15	NJ	7169475	445300	3006500	3717675	0	80717	0	103253	485890	6188717	0	6143877	2045900	267128	2743563	3177551	475	249421	120266	103158	25997	152310	71484	62268	18558	69676	0	88482	138655	6388154	4035544	45.4	0	0	4000235	57.6	1207324	81.8	2600534	29.3	0	0	2590401	37.3	945629	64.1	269274
4/18/2021	16	NJ	7169475	445300	3006500	3717675	0	80717	0	103253	485890	6269398	0	6222381	2057030	267273	2774212	3227438	475	249607	120358	103252	25997	152466	71571	62338	18557	70584	0	89613	139409	6472378	4082643	46	0	0	4045521	58.3	1211611	82.1	2637550	29.7	0	0	2626980	37.8	952667	64.6	269441
4/19/2021	16	NJ	7169475	445300	3006500	3717675	0	80717	0	103253	485890	6340637	0	6291052	2066026	267373	2789490	3283299	475	249730	120408	103325	25997	152586	71620	62409	18557	71386	0	90602	140019	6545291	4119225	46.4	0	0	4080173	58.8	1214968	82.3	2673898	30.1	0	0	2662681	38.3	958452	65	269535
4/20/2021	16	NJ	7429225	445300	3096600	3887325	0	83642	0	106994	503494	6415408	0	6363369	2077395	267841	2822232	3324860	475	249737	120412	103328	25997	152589	71622	62410	18557	72228	0	91643	140789	6624411	4161478	46.9	0	0	4120443	59.3	1219121	82.6	2711069	30.5	0	0	2699299	38.9	966061	65.5	269995
4/21/2021	16	NJ	7444665	445300	3109700	3889665	0	83816	0	107216	504540	6510179	0	6454705	2092723	268273	2862240	3379191	475	249773	120425	103351	25997	152625	71635	62432	18558	73295	0	92959	141828	6720793	4209267	47.4	0	0	4165450	60	1223986	83	2759775	31.1	0	0	2747359	39.6	976747	66.2	270446
4/22/2021	16	NJ	7729345	445300	3272700	4011345	0	87021	0	111316	523833	6605809	0	6547122	2107559	268585	2902920	3433829	475	249832	120441	103394	25997	152665	71651	62456	18558	74371	0	94290	142834	6818349	4255550	47.9	0	0	4209140	60.6	1228933	83.3	2811184	31.6	0	0	2798128	40.3	986794	66.9	270762
4/23/2021	16	NJ	7823305	445300	3298800	4079205	0	88079	0	112669	530201	6720403	0	6658151	2124875	269013	2954837	3496078	475	249934	120468	103469	25997	152744	71659	62528	18557	75662	0	95889	144007	6935354	4310474	48.5	0	0	4261295	61.4	1234446	83.7	2873499	32.4	0	0	2859638	41.2	998782	67.7	271195
4/24/2021	16	NJ	7963795	445300	3325800	4192695	0	89660	0	114692	539723	6826763	0	6760661	2140075	269220	3001996	3555072	475	249966	120475	103484	26007	152757	71659	62530	18568	76859	0	97365	145037	7044408	4362697	49.1	0	0	4310503	62.1	1239844	84	2930275	33	0	0	2915541	42	1008738	68.4	271365
4/25/2021	17	NJ	7963795	445300	3325800	4192695	0	89660	0	114692	539723	6908470	0	6838643	2148719	269279	3031665	3607051	475	250038	120516	103515	26007	152827	71701	62559	18567	77779	0	98488	145623	7128281	4402662	49.6	0	0	4347591	62.6	1243133	84.2	2974166	33.5	0	0	2958542	42.6	1014180	68.7	271439
4/26/2021	17	NJ	7963795	445300	3325800	4192695	0	89660	0	114692	539723	6974357	0	6899974	2155079	269293	3048951	3655638	475	250041	120518	103516	26007	152829	71703	62559	18567	78521	0	99372	146054	7195760	4435930	49.9	0	0	4377112	63	1245774	84.4	3008260	33.9	0	0	2991814	43.1	1017976	69	271456
4/27/2021	17	NJ	8200165	445300	3408900	4345965	0	92321	0	118097	555742	7052362	0	6974367	2164802	269751	3077684	3704452	475	250051	120527	103517	26007	152829	71701	62560	18568	79399	0	100443	146713	7275510	4473776	50.4	0	0	4412104	63.5	1249157	84.7	3050496	34.3	0	0	3033272	43.7	1024524	69.4	271930
4/28/2021	17	NJ	8296605	446000	3502300	4348305	0	93407	0	119485	562278	7133352	0	7052357	2176317	270719	3109058	3753100	475	250066	120533	103526	26007	152841	71704	62570	18567	80311	0	101566	147493	7358645	4508353	50.8	0	0	4444607	64	1252846	84.9	3099737	34.9	0	0	3081644	44.4	1032788	70	272912
4/29/2021	17	NJ	8501525	460800	3568400	4472325	0	95714	0	122437	576166	7217144	0	7133372	2188214	272348	3143794	3800527	475	250247	120616	103624	26007	153021	71789	62665	18567	81254	0	102733	148300	7444455	4545175	51.2	0	0	4479499	64.5	1256942	85.2	3150175	35.5	0	0	3131241	45.1	1041060	70.6	274524
4/30/2021	17	NJ	8623605	474500	3613600	4535505	0	97089	0	124195	584439	7302231	0	7215796	2200746	274477	3178518	3848761	475	250298	120632	103659	26007	153070	71806	62696	18568	82212	0	103920	149149	7531518	4582214	51.6	0	0	4514813	65	1261296	85.5	3202180	36.1	0	0	3182253	45.8	1049822	71.1	276685
5/1/2021	17	NJ	8769795	494900	3625900	4648995	0	98735	0	126300	594347	7381197	0	7292429	2211426	277724	3214104	3888894	475	250566	120844	103710	26012	153270	71953	62745	18572	83101	0	105024	149873	7613543	4615887	52	0	0	4547018	65.5	1265311	85.8	3253642	36.6	0	0	3232801	46.6	1057417	71.7	279983
5/2/2021	18	NJ	8769895	495000	3625900	4648995	0	98736	0	126302	594354	7430120	0	7339737	2216715	278841	3231321	3919483	475	250719	120953	103741	26025	153324	71977	62762	18585	83652	0	105705	150231	7663546	4634016	52.2	0	0	4564321	65.7	1267007	85.9	3286591	37	0	0	3264934	47	1061222	71.9	281128
5/3/2021	18	NJ	8769895	495000	3625900	4648995	0	98736	0	126302	594354	7468871	0	7376917	2221469	281275	3241407	3945714	475	250911	120964	103777	26170	153515	71981	62803	18731	84088	0	106240	150553	7703463	4646283	52.3	0	0	4575874	65.9	1268323	86	3316641	37.3	0	0	3294081	47.4	1065199	72.2	283556
5/4/2021	18	NJ	9006975	512900	3711700	4782375	0	101405	0	129716	610421	7518475	0	7424780	2227350	283312	3255700	3978988	475	250920	120972	103778	26170	153524	71995	62799	18730	84647	0	106930	150952	7754029	4660766	52.5	0	0	4589724	66.1	1270161	86.1	3354569	37.8	0	0	3330898	48	1069776	72.5	285592
5/5/2021	18	NJ	9119785	515700	3818200	4785885	0	102675	0	131341	618066	7600716	0	7504009	2237127	286396	3284428	4029417	475	251192	121078	103944	26170	153796	72101	62964	18731	85573	0	108071	151615	7837593	4692648	52.8	0	0	4619798	66.5	1273891	86.3	3409035	38.4	0	0	3384122	48.7	1076419	73	288649
5/6/2021	18	NJ	9329435	537400	3859900	4932135	0	105035	0	134360	632275	7677602	0	7577897	2245994	289504	3312641	4074982	475	251483	121233	104078	26172	154086	72255	63098	18733	86438	0	109135	152216	7916534	4721500	53.2	0	0	4647086	66.9	1277181	86.6	3462111	39	0	0	3435705	49.5	1082699	73.4	291795
5/7/2021	18	NJ	9378655	542100	3895060	4941495	0	105589	0	135069	635610	7773775	0	7670751	2257954	294379	3350499	4128422	475	251901	121363	104349	26189	154366	72340	63277	18749	87521	0	110472	153026	8014615	4755104	53.5	0	0	4679344	67.4	1281224	86.8	3531018	39.8	0	0	3502564	50.4	1091480	74	296618
5/8/2021	18	NJ	9490755	543900	3904740	5042115	0	106852	0	136683	643208	7858549	0	7752525	2267738	298237	3383758	4176079	475	252123	121465	104440	26218	154588	72443	63366	18779	88475	0	111650	153689	8101508	4784711	53.9	0	0	4707832	67.8	1284600	87.1	3592009	40.4	0	0	3561648	51.3	1098609	74.5	300471
5/9/2021	19	NJ	9490755	543900	3904740	5042115	0	106852	0	136683	643208	7934175	0	7824845	2274632	302109	3407576	4224015	475	252186	121467	104501	26218	154649	72446	63425	18778	89327	0	112691	154156	8178448	4813916	54.2	0	0	4735610	68.2	1287351	87.2	3643468	41	0	0	3611197	52	1103311	74.8	304313
5/10/2021	19	NJ	9490755	543900	3904740	5042115	0	106852	0	136683	643208	7999599	0	7886468	2280341	305293	3425187	4268644	475	252187	121467	104502	26218	154650	72446	63425	18779	90063	0	113579	154543	8244674	4841583	54.5	0	0	4761701	68.6	1289804	87.4	3684900	41.5	0	0	3650392	52.6	1107005	75	307520
5/11/2021	19	NJ	9570595	553800	3906820	5109975	0	107750	0	137833	648619	8043316	0	7927680	2285123	306991	3440403	4295447	475	252188	121467	104503	26218	154651	72446	63426	18779	90556	0	114172	154867	8290250	4858702	54.7	0	0	4777883	68.8	1291760	87.5	3715081	41.8	0	0	3678967	53	1110195	75.2	309365
5/12/2021	19	NJ	9752805	553900	4052660	5146245	0	109802	0	140457	660967	8103394	0	7983881	2291248	309577	3460465	4332877	475	252372	121563	104591	26218	154835	72539	63517	18779	91232	0	114982	155283	8351114	4877903	54.9	0	0	4795924	69.1	1293947	87.7	3759173	42.3	0	0	3720342	53.6	1114623	75.5	311971
5/13/2021	19	NJ	9932665	561500	4091540	5279625	0	111827	130378	143048	673157	8156536	8156047	8034400	2297883	311996	3484888	4359177	475	252660	121701	104711	26248	155121	72680	63632	18809	91830	107058	115709	155732	8405535	4896860	55.1	4896366	64.3	4814046	69.3	1296447	87.9	3796892	42.7	3796829	49.8	3756241	54.1	1119341	75.9	314433
5/14/2021	19	NJ	10005875	571600	4127740	5306535	0	112651	131339	144102	678118	8218240	8217748	8090979	2305042	315194	3514153	4388418	475	253042	121911	104864	26267	155348	72786	63735	18827	92525	107867	116524	156217	8468234	4918197	55.4	4917700	64.6	4832567	69.6	1298776	88	3841128	43.2	3841063	50.4	3798111	54.7	1124746	76.2	317590
5/15/2021	19	NJ	10138285	572700	4154920	5410665	0	114142	133077	146009	687092	8300824	8300326	8159927	2312705	318958	3544339	4437052	475	253326	122083	104962	26281	155527	72890	63795	18842	93455	108951	117517	156737	8552253	4957429	55.8	4956936	65.1	4861124	70	1301845	88.2	3889378	43.8	3889316	51.1	3843418	55.4	1129927	76.6	321396
5/16/2021	20	NJ	10138285	572700	4154920	5410665	0	114142	133077	146009	687092	8358727	8358224	8206103	2318116	321260	3562035	4474957	475	253523	122177	105065	26281	155602	72932	63829	18841	94107	109711	118182	157103	8611563	4985485	56.1	4984987	65.4	4879654	70.3	1303749	88.4	3922123	44.2	3922060	51.5	3873857	55.8	1133434	76.8	323667
5/17/2021	20	NJ	10138285	572700	4154920	5410665	0	114142	133077	146009	687092	8395059	8394554	8233489	2320673	322538	3572450	4499596	475	253872	122334	105257	26281	155871	73065	63965	18841	94516	110188	118576	157277	8648510	5004560	56.3	5004058	65.7	4891587	70.4	1304830	88.4	3941273	44.4	3941210	51.7	3891124	56	1135081	76.9	325021
5/18/2021	20	NJ	10192505	572900	4169160	5450445	0	114752	133788	146790	690767	8431873	8431367	8264310	2324309	324595	3590226	4516577	475	253872	122334	105257	26281	155871	73069	63960	18842	94930	110671	119020	157523	8686609	5020196	56.5	5019693	65.9	4902287	70.6	1306100	88.5	3965605	44.6	3965542	52.1	3914289	56.4	1137794	77.1	327126
5/19/2021	20	NJ	10294265	575700	4258760	5459805	0	115898	135124	148255	697663	8508720	8508209	8323955	2330557	326966	3614878	4566401	475	254369	122621	105467	26281	156262	73318	64103	18841	95795	111680	119879	157947	8764634	5055013	56.9	5054506	66.3	4923591	70.9	1308213	88.7	4010836	45.2	4010772	52.6	3955823	57	1142358	77.4	329569
5/20/2021	20	NJ	10508565	585400	4344020	5579145	0	118311	137937	151341	712187	8576106	8575589	8379676	2337192	329964	3644490	4601177	475	254484	122661	105537	26286	156297	73331	64120	18846	96554	112565	120682	158396	8833212	5085381	57.3	5084865	66.7	4943978	71.2	1310533	88.8	4051601	45.6	4051533	53.2	3994765	57.5	1147176	77.7	332574
5/21/2021	20	NJ	10652665	588500	4391420	5672745	0	119933	139829	153417	721953	8666138	8665618	8454187	2345120	333026	3680489	4652148	475	254994	122888	105816	26290	156590	73472	64267	18851	97568	113746	121755	158934	8924175	5128880	57.7	5128361	67.3	4974161	71.6	1313612	89	4101787	46.2	4101719	53.8	4042641	58.2	1152524	78.1	335607
5/22/2021	20	NJ	10712655	589100	4407520	5716035	0	120608	140616	154281	726018	8724828	8724301	8501925	2350586	335421	3705457	4683475	475	255147	122969	105878	26300	156722	73539	64323	18860	98228	114517	122442	159304	8984626	5157479	58.1	5156951	67.7	4992866	71.9	1315700	89.2	4135717	46.6	4135649	54.3	4075382	58.7	1156372	78.4	338022
5/23/2021	21	NJ	10712655	589100	4407520	5716035	0	120608	140616	154281	726018	8774427	8773898	8542508	2354486	337641	3724551	4711760	475	255352	123037	106015	26300	156845	73591	64394	18860	98787	115168	123027	159568	9034833	5181964	58.3	5181433	68	5009358	72.1	1317219	89.3	4163503	46.9	4163435	54.6	4102067	59.1	1159004	78.5	340209
5/24/2021	21	NJ	10712655	589100	4407520	5716035	0	120608	140616	154281	726018	8803139	8802607	8564731	2356673	338807	3735212	4728645	475	255476	123060	106116	26300	156912	73608	64443	18861	99110	115544	123347	159717	9064983	5198699	58.5	5198166	68.2	5020072	72.3	1318092	89.3	4177064	47	4176995	54.8	4115113	59.3	1160462	78.6	341392
5/25/2021	21	NJ	10731555	589100	4410040	5732415	0	120821	140864	154553	727299	8841278	8840743	8596999	2360125	340615	3753690	4746498	475	255322	122981	106075	26266	156916	73609	64446	18861	99539	116045	123812	159950	9103790	5217197	58.7	5216661	68.5	5033359	72.5	1319452	89.4	4198864	47.3	4198795	55.1	4136276	59.6	1162811	78.8	343247
5/26/2021	21	NJ	10738395	589200	4416780	5732415	0	120898	140954	154651	727763	8890965	8890426	8639149	2364697	342719	3773963	4773808	475	255774	123153	106355	26266	157176	73714	64601	18861	100099	116697	124419	160260	9154229	5241897	59	5241356	68.8	5051699	72.8	1321303	89.5	4226392	47.6	4226323	55.5	4162562	59.9	1165867	79	345354
5/27/2021	21	NJ	10791275	595200	4463660	5732415	0	121493	141648	155413	731347	8944596	8944053	8684843	2369925	345691	3798158	4800272	475	255991	123204	106521	26266	157273	73758	64654	18861	100703	117401	125077	160615	9208589	5269286	59.3	5268739	69.2	5072083	73	1323503	89.7	4256025	47.9	4255955	55.9	4191210	60.4	1169376	79.3	348302
5/28/2021	21	NJ	10816735	597900	4486420	5732415	0	121780	141982	155780	733072	8988961	8988411	8722669	2374667	347678	3818814	4821994	475	256176	123263	106623	26290	157385	73794	64706	18885	101202	117983	125621	160936	9254250	5293316	59.6	5292760	69.5	5090151	73.3	1325411	89.8	4279512	48.2	4279442	56.2	4214028	60.7	1172584	79.5	350366
5/29/2021	21	NJ	10967205	599500	4500740	5866965	0	123474	143957	157947	743270	9045800	9045244	8770142	2379984	349812	3840199	4855314	475	256336	123320	106717	26299	157494	73811	64790	18893	101842	118729	126305	161296	9311679	5324458	59.9	5323895	69.9	5113069	73.6	1327692	90	4307649	48.5	4307578	56.5	4241021	61.1	1175916	79.7	352538
5/30/2021	22	NJ	10967005	599500	4500540	5866965	0	123472	143955	157944	743256	9083396	9082838	8800547	2382649	351509	3852082	4879330	475	256685	123444	106942	26299	157753	73855	65004	18894	102265	119223	126743	161477	9349788	5346506	60.2	5345941	70.2	5128923	73.9	1329007	90.1	4325374	48.7	4325303	56.8	4257704	61.3	1177530	79.8	354293
5/31/2021	22	NJ	10967005	599500	4500540	5866965	0	123472	143955	157944	743256	9110414	9109855	8823179	2384587	353104	3861769	4895066	475	256687	123445	106943	26299	157755	73852	65010	18893	102569	119577	127069	161608	9377108	5363925	60.4	5363359	70.4	5142561	74.1	1330084	90.1	4336841	48.8	4336769	56.9	4268542	61.5	1178554	79.9	355934
6/1/2021	22	NJ	10967005	599500	4500540	5866965	0	123472	143955	157944	743256	9120351	9119792	8831493	2385342	353615	3864376	4901885	475	256889	123463	107127	26299	157924	73870	65161	18893	102681	119708	127189	161659	9387388	5370011	60.5	5369443	70.5	5147201	74.1	1330418	90.2	4341543	48.9	4341471	57	4273010	61.5	1179040	79.9	356481
6/2/2021	22	NJ	10979875	599500	4500540	5879835	0	123617	144124	158129	744128	9150101	9149536	8857804	2388339	354766	3877245	4917615	475	256923	123485	107139	26299	157939	73876	65169	18894	103016	120098	127568	161863	9417826	5380566	60.6	5379995	70.6	5155814	74.3	1331422	90.2	4362434	49.1	4362359	57.3	4292366	61.8	1181239	80.1	357667
6/3/2021	22	NJ	11020665	602200	4537460	5881005	0	124076	144659	158717	746893	9195623	9195055	8896762	2392640	357244	3895555	4942349	475	257081	123560	107208	26313	158019	73912	65199	18908	103529	120696	128129	162154	9462937	5400721	60.8	5400146	70.9	5171615	74.5	1332979	90.3	4389480	49.4	4389404	57.6	4317216	62.2	1184232	80.3	360033
6/4/2021	22	NJ	11057295	605900	4569220	5882175	0	124488	145140	159244	749375	9237904	9237335	8932315	2396704	359264	3911707	4966458	475	257109	123560	107213	26336	158043	73910	65203	18930	104005	121251	128641	162429	9506970	5422416	61	5421839	71.2	5189324	74.7	1334837	90.5	4413738	49.7	4413662	57.9	4338614	62.5	1186903	80.4	362162
6/5/2021	22	NJ	11166665	606000	4574360	5986305	0	125720	146575	160819	756788	9238253	9237684	8932647	2396745	359297	3911895	4966586	475	257308	123639	107333	26336	158103	73952	65220	18931	104009	121255	128646	162432	9508526	5423245	61.1	5422668	71.2	5190044	74.7	1334930	90.5	4414559	49.7	4414483	57.9	4339325	62.5	1186999	80.4	362264
6/6/2021	23	NJ	11166665	606000	4574360	5986305	0	125720	146575	160819	756788	9286153	9285578	8967134	2400363	361468	3928612	4995598	475	258250	124140	107774	26336	158408	74150	65328	18930	104548	121884	129142	162677	9556704	5443429	61.3	5442847	71.4	5205544	75	1336494	90.6	4444103	50	4444023	58.3	4360195	62.8	1189261	80.6	364434
6/7/2021	23	NJ	11166665	606000	4574360	5986305	0	125720	146575	160819	756788	9335740	9335162	9001769	2403462	363426	3943504	5028335	475	258321	124154	107831	26336	158431	74153	65347	18931	105106	122535	129641	162887	9606751	5464112	61.5	5463529	71.7	5220849	75.2	1337772	90.7	4475354	50.4	4475270	58.7	4381744	63.1	1191308	80.7	366415
6/8/2021	23	NJ	11178885	606000	4577220	5995665	0	125857	146736	160995	757616	9389685	9389106	9036747	2406941	365502	3957322	5066386	475	258322	124154	107832	26336	158432	74156	65345	18931	105714	123243	130145	163123	9661659	5485974	61.8	5485387	72	5237158	75.4	1339279	90.8	4510374	50.8	4510285	59.2	4403202	63.4	1193578	80.9	368560
6/9/2021	23	NJ	11185575	606000	4578060	6001515	0	125933	146824	161092	758069	9390172	9389593	9037086	2406968	365552	3957423	5066722	475	258359	124157	107866	26336	158447	74162	65355	18930	105719	123249	130150	163125	9663351	5486741	61.8	5486153	72	5237792	75.4	1339339	90.8	4511429	50.8	4511339	59.2	4404081	63.4	1193654	80.9	368704
6/10/2021	23	NJ	11206255	606000	4598740	6001515	0	126165	147095	161389	759471	9438282	9437695	9069842	2410463	367616	3971834	5098357	475	258538	124255	107924	26359	158539	74201	65385	18953	106261	123881	130621	163362	9711312	5504682	62	5504086	72.2	5251845	75.6	1340772	90.9	4543290	51.2	4543199	59.6	4424505	63.7	1195938	81.1	370716
6/11/2021	23	NJ	11248765	606000	4628380	6014385	0	126644	147653	162002	762352	9497563	9496974	9112387	2414461	369739	3988516	5138833	475	258657	124313	107981	26363	158587	74227	65402	18958	106928	124659	131234	163633	9770344	5527782	62.2	5527184	72.6	5268982	75.9	1342338	91	4581122	51.6	4581030	60.1	4451589	64.1	1198568	81.2	372826
6/12/2021	23	NJ	11300805	606000	4628940	6065865	0	127230	148336	162751	765878	9559315	9558726	9159637	2419162	372511	4007436	5178893	475	259056	124495	108193	26368	158827	74333	65532	18962	107623	125469	131915	163952	9832417	5550116	62.5	5549517	72.8	5286296	76.1	1344067	91.1	4623291	52.1	4623198	60.7	4484217	64.6	1201931	81.5	375611
6/13/2021	24	NJ	11300805	606000	4628940	6065865	0	127230	148336	162751	765878	9621430	9620832	9205720	2423392	375130	4026667	5219158	475	259161	124550	108212	26399	158918	74388	65537	18993	108323	126285	132578	164238	9894557	5573305	62.7	5572701	73.1	5304344	76.4	1345723	91.2	4664529	52.5	4664431	61.2	4514529	65	1204838	81.7	378223
6/14/2021	24	NJ	11300805	606000	4628940	6065865	0	127230	148336	162751	765878	9603713	9603115	9187521	2419893	365995	4017347	5219896	475	259254	124585	108270	26399	151492	71478	62565	17449	108123	126052	132316	164001	9878475	5559228	62.6	5558624	73	5290253	76.2	1342836	91	4653627	52.4	4653528	61.1	4502984	64.9	1202321	81.5	369320
6/15/2021	24	NJ	11307205	606000	4633000	6068205	0	127302	148420	162843	766312	9678432	9677832	9240947	2425273	369056	4043917	5264984	475	259433	124653	108381	26399	151569	71522	62598	17449	108964	127033	133086	164366	9952469	5585180	62.9	5584573	73.3	5311275	76.5	1344875	91.1	4704352	53	4704253	61.7	4537428	65.3	1205857	81.7	372289
6/16/2021	24	NJ	11308045	606000	4633840	6068205	0	127311	148431	162855	766369	9728973	9728364	9276962	2428651	370960	4058149	5299389	475	259443	124655	108389	26399	151569	71522	62598	17449	109533	127696	133604	164595	10003205	5604106	63.1	5603492	73.6	5326347	76.7	1346222	91.2	4737908	53.3	4737806	62.2	4560343	65.7	1208065	81.9	374257
6/17/2021	24	NJ	11338785	606300	4664280	6068205	0	127658	148835	163298	768452	9769651	9769039	9307199	2431683	372585	4069734	5326857	475	260026	124999	108628	26399	151875	71747	62679	17449	109991	128230	134040	164800	10049200	5621121	63.3	5620504	73.8	5340341	76.9	1347547	91.3	4768442	53.7	4768340	62.6	4583029	66	1210234	82	375972
6/18/2021	24	NJ	11368015	606300	4680640	6081075	0	127987	149218	163719	770433	9799660	9799046	9329952	2434127	374040	4078033	5347112	475	260068	125020	108645	26403	151906	71764	62689	17453	110329	128624	134367	164966	10080113	5633167	63.4	5632546	73.9	5350066	77.1	1348597	91.4	4788682	53.9	4788578	62.9	4598204	66.2	1211870	82.1	377486
6/19/2021	24	NJ	11412635	606300	4683140	6123195	0	128489	149804	164362	773457	9837200	9836583	9357571	2436880	375390	4088738	5372597	475	260253	125094	108703	26456	152061	71823	62732	17506	110752	129117	134765	165152	10118026	5647708	63.6	5647083	74.1	5361584	77.2	1349793	91.5	4813294	54.2	4813188	63.2	4615913	66.5	1213619	82.2	378897
6/20/2021	25	NJ	11412635	606300	4683140	6123195	0	128489	149804	164362	773457	9875233	9874614	9386202	2439418	376501	4097276	5400981	475	260357	125150	108751	26456	152115	71859	62750	17506	111180	129616	135178	165324	10156060	5662700	63.8	5662074	74.3	5373645	77.4	1350926	91.6	4837405	54.5	4837298	63.5	4633476	66.7	1215128	82.4	380044
6/21/2021	25	NJ	11412635	606300	4683140	6123195	0	128489	149804	164362	773457	9893949	9893330	9400022	2440457	377120	4101838	5414516	475	263669	128442	108771	26456	153869	73609	62754	17506	111391	129861	135377	165395	10175017	5670194	63.8	5669567	74.4	5379559	77.5	1351397	91.6	4849487	54.6	4849379	63.7	4642222	66.9	1215778	82.4	380712
6/22/2021	25	NJ	11420875	606300	4684360	6130215	0	128582	149912	164480	774016	9949593	9948970	9450817	2444841	379665	4118761	5450692	475	263692	128448	108788	26456	153880	73615	62759	17506	112017	130592	136108	165692	10229677	5697232	64.1	5696604	74.8	5404686	77.8	1353518	91.7	4879364	54.9	4879254	64	4669236	67.2	1218017	82.5	383247
6/23/2021	25	NJ	11434225	606300	4696540	6131385	0	128732	150087	164673	774921	9969179	9968555	9466240	2446607	380717	4124695	5463292	475	263819	128513	108850	26456	153969	73665	62798	17506	112238	130849	136330	165812	10249788	5707588	64.3	5706960	74.9	5412767	78	1354408	91.8	4890012	55.1	4889901	64.2	4677961	67.4	1219063	82.6	384315
6/24/2021	25	NJ	11448745	606300	4711060	6131385	0	128896	150278	164882	775905	9999545	9998915	9489788	2449151	382175	4134251	5482644	475	263966	128617	108893	26456	154071	73735	62830	17506	112580	131247	136669	165984	10280533	5720796	64.4	5720165	75.1	5423359	78.1	1355597	91.9	4908804	55.3	4908689	64.4	4692554	67.6	1220659	82.7	385738
6/25/2021	25	NJ	11483915	606300	4721660	6155955	0	129291	150740	165388	778288	9667905	9667274	9167807	2381190	365024	3960425	5342427	29	264110	128707	108933	26470	154181	73807	62854	17520	108846	126894	132032	161378	9966552	5517006	62.1	5516373	72.4	5227286	75.3	1314307	89.1	4782589	53.8	4782474	62.8	4567970	65.8	1194242	80.9	369708
6/26/2021	25	NJ	11528195	606300	4733180	6188715	0	129790	151321	166026	781289	9724314	9723676	9214964	2385607	366478	3969479	5388328	29	264202	128723	108979	26500	154245	73816	62879	17550	109481	127635	132711	161677	10022301	5539266	62.4	5538632	72.7	5245999	75.6	1316113	89.2	4817349	54.2	4817232	63.2	4597066	66.2	1197035	81.1	371173
6/27/2021	26	NJ	11528195	606300	4733180	6188715	0	129790	151321	166026	781289	9786757	9786117	9268981	2391004	368459	3978842	5439427	29	264324	128796	109028	26500	154315	73858	62907	17550	110184	128454	133489	162043	10085184	5554879	62.5	5554243	72.9	5259525	75.7	1317681	89.3	4866523	54.8	4866405	63.9	4639940	66.8	1201275	81.4	373209
6/28/2021	26	NJ	11528195	606300	4733180	6188715	0	129790	151321	166026	781289	9803748	9803108	9282691	2393362	368975	3985209	5449535	29	264324	128796	109028	26500	154315	73858	62907	17550	110375	128677	133687	162203	10099617	5561283	62.6	5560646	73	5264676	75.8	1318073	89.3	4875103	54.9	4874984	64	4646427	66.9	1201778	81.4	373796
6/29/2021	26	NJ	11547425	606300	4734860	6206265	0	130007	151573	166303	782592	9819195	9818555	9294658	2394397	369601	3988794	5460771	29	264350	128798	109049	26503	154327	73859	62915	17553	110549	128880	133859	162273	10115339	5568544	62.7	5567906	73.1	5270431	75.9	1318541	89.4	4884067	55	4883948	64.1	4653395	67	1202437	81.5	374435
6/30/2021	26	NJ	11548765	606300	4736200	6206265	0	130022	151591	166322	782683	9841494	9840851	9311136	2396046	370466	3993654	5477345	29	264555	128928	109124	26503	154504	73971	62980	17553	110800	129173	134096	162385	10140014	5580572	62.8	5579931	73.2	5279770	76	1319367	89.4	4897515	55.1	4897393	64.3	4663514	67.2	1203424	81.6	375449
7/1/2021	26	NJ	11568845	606300	4756280	6206265	0	130248	151854	166611	784044	9864834	9864189	9329294	2397893	371536	4000426	5492843	29	264563	128928	109125	26510	154512	73971	62981	17560	111063	129479	134358	162510	10164314	5591191	62.9	5590549	73.4	5288349	76.2	1320319	89.5	4912136	55.3	4912012	64.5	4674910	67.3	1204603	81.6	376590
7/2/2021	26	NJ	11575905	606300	4763340	6206265	0	130327	151947	166713	784523	9886228	9885579	9346219	2399847	372545	4007066	5506588	29	264703	128980	109206	26517	154593	73995	63031	17567	111304	129760	134602	162642	10185760	5600638	63.1	5599990	73.5	5295967	76.3	1321144	89.5	4924679	55.4	4924553	64.6	4684791	67.5	1205728	81.7	377589
7/3/2021	26	NJ	11580045	606300	4767480	6206265	0	130374	152002	166773	784803	9907493	9906842	9363060	2401827	373558	4013118	5520788	29	264714	128980	109208	26526	154603	73995	63032	17576	111543	130039	134844	162777	10208181	5610958	63.2	5610307	73.6	5304321	76.4	1322085	89.6	4937662	55.6	4937534	64.8	4695209	67.6	1206945	81.8	378689
7/4/2021	27	NJ	11580045	606300	4767480	6206265	0	130374	152002	166773	784803	9924787	9924136	9376438	2402980	374295	4017462	5533001	29	264969	129144	109299	26526	154827	74142	63109	17576	111738	130266	135037	162855	10225607	5619381	63.3	5618730	73.8	5311000	76.5	1322643	89.6	4947353	55.7	4947225	64.9	4702753	67.7	1207597	81.8	379437
7/5/2021	27	NJ	11580045	606300	4767480	6206265	0	130374	152002	166773	784803	9934599	9933946	9384216	2403549	374607	4019685	5540278	29	264977	129150	109301	26526	154835	74148	63111	17576	111849	130395	135149	162893	10235807	5624890	63.3	5624238	73.8	5315415	76.6	1322985	89.7	4952381	55.8	4952252	65	4706690	67.8	1207874	81.9	379805
7/6/2021	27	NJ	11580045	606300	4767480	6206265	0	130374	152002	166773	784803	9940163	9939510	9388850	2404044	375048	4021698	5543388	29	264985	129152	109307	26526	154838	74149	63113	17576	111911	130468	135216	162927	10241519	5627923	63.4	5627271	73.9	5318022	76.6	1323260	89.7	4955488	55.8	4955359	65	4709285	67.8	1208135	81.9	380281
7/7/2021	27	NJ	11580045	606300	4767480	6206265	0	130374	152002	166773	784803	9958439	9957782	9403539	2405477	376003	4026817	5555590	29	265057	129152	109308	26597	154910	74149	63114	17647	112117	130707	135427	163024	10259993	5636940	63.5	5636286	74	5325311	76.7	1323921	89.7	4965722	55.9	4965591	65.2	4717663	67.9	1208974	81.9	381231
7/8/2021	27	NJ	11679585	606300	4785120	6288165	0	131494	153308	168206	791549	9976885	9976227	9417912	2407083	376914	4031514	5568428	29	265229	129258	109374	26597	155011	74202	63162	17647	112325	130950	135634	163133	10278989	5645861	63.6	5645204	74.1	5332457	76.8	1324709	89.8	4976576	56	4976444	65.3	4726174	68.1	1209948	82	382187
7/9/2021	27	NJ	11691645	606300	4794480	6290865	0	131630	153466	168380	792366	9995935	9995276	9433310	2408776	377817	4037378	5580711	29	265335	129304	109424	26607	155079	74236	63186	17657	112539	131200	135856	163248	10298275	5655224	63.7	5654567	74.2	5340212	76.9	1325529	89.8	4987200	56.1	4987067	65.5	4734748	68.2	1210950	82.1	383094
7/10/2021	27	NJ	11720885	606300	4795820	6318765	0	131959	153850	168801	794348	10013126	10012463	9447098	2410328	378724	4042193	5592180	29	265397	129337	109437	26623	155124	74258	63193	17673	112733	131425	136055	163353	10315843	5663676	63.8	5663017	74.3	5347141	77	1326312	89.9	4997066	56.3	4996931	65.6	4742712	68.3	1211880	82.1	384030
7/11/2021	28	NJ	11723135	606300	4795820	6321015	0	131985	153880	168833	794501	10029522	10028856	9460200	2411388	379476	4046434	5603583	29	265468	129390	109455	26623	155168	74287	63208	17673	112917	131640	136243	163425	10332551	5671809	63.9	5671148	74.4	5353696	77.1	1326836	89.9	5006341	56.4	5006205	65.7	4750214	68.4	1212497	82.2	384803
7/12/2021	28	NJ	11723135	606300	4795820	6321015	0	131985	153880	168833	794501	10041464	10040796	9469712	2412182	380005	4049524	5611906	29	265533	129428	109482	26623	155200	74303	63224	17673	113052	131797	136380	163478	10344579	5678062	63.9	5677399	74.5	5358789	77.2	1327253	90	5012639	56.4	5012503	65.8	4755225	68.5	1212906	82.2	385362
7/13/2021	28	NJ	11737785	606300	4796520	6334965	0	132150	154072	169044	795493	10053662	10052992	9479392	2413132	380647	4052763	5620223	29	265564	129428	109483	26653	155230	74303	63224	17703	113189	131957	136520	163543	10357084	5684055	64	5683390	74.6	5363692	77.2	1327719	90	5019632	56.5	5019496	65.9	4760795	68.6	1213473	82.2	386024
7/14/2021	28	NJ	11744945	606300	4802780	6335865	0	132230	154166	169147	795979	10070697	10070022	9492469	2414524	381526	4056799	5632343	29	265665	129481	109531	26653	155271	74323	63245	17703	113381	132181	136708	163637	10374381	5692629	64.1	5691961	74.7	5370431	77.3	1328419	90	5029046	56.6	5028907	66	4767999	68.7	1214288	82.3	386909
7/15/2021	28	NJ	11758315	606300	4813900	6338115	0	132381	154342	169340	796885	10087454	10086777	9505832	2415980	382409	4061634	5643382	29	265708	129509	109544	26655	155291	74335	63251	17705	113569	132401	136900	163736	10391743	5701639	64.2	5700969	74.8	5377795	77.4	1329126	90.1	5038105	56.7	5037966	66.1	4775273	68.8	1215117	82.4	387822
7/16/2021	28	NJ	11772895	606300	4823980	6342615	0	132545	154533	169550	797873	10103999	10103320	9518859	2417405	383036	4066365	5654568	30	265736	129518	109545	26673	155317	74343	63251	17723	113756	132618	137088	163832	10408598	5710005	64.3	5709333	74.9	5384607	77.5	1329838	90.1	5047091	56.8	5046952	66.2	4782281	68.9	1215957	82.4	388481
7/17/2021	28	NJ	11777795	606300	4827080	6344415	0	132600	154597	169621	798205	10119780	10119099	9531608	2418901	383894	4070532	5665324	30	265793	129545	109561	26687	155350	74357	63256	17737	113933	132825	137272	163934	10425112	5718426	64.4	5717753	75.1	5391463	77.6	1330582	90.2	5055892	56.9	5055752	66.4	4789559	69	1216903	82.5	389372
7/18/2021	29	NJ	11777795	606300	4827080	6344415	0	132600	154597	169621	798205	10137429	10136748	9545805	2420361	384776	4075068	5677555	30	265954	129614	109653	26687	155442	74400	63305	17737	114132	133057	137476	164033	10442900	5727458	64.5	5726785	75.2	5398688	77.8	1331191	90.2	5065462	57	5065322	66.5	4797477	69.1	1217814	82.5	390262
7/19/2021	29	NJ	11789495	606300	4827080	6356115	0	132732	154751	169789	798998	10149152	10148471	9555138	2421131	385206	4077965	5685951	30	265973	129626	109660	26687	155451	74407	63307	17737	114264	133210	137610	164085	10454871	5733873	64.6	5733200	75.3	5403869	77.8	1331612	90.2	5071420	57.1	5071280	66.6	4802242	69.2	1218199	82.6	390713
7/20/2021	29	NJ	11835725	606300	4828760	6400665	0	133252	155358	170455	802131	10159349	10158669	9562671	2421571	385676	4080985	5692658	30	266000	129636	109677	26687	155464	74413	63314	17737	114379	133344	137719	164115	10465334	5739295	64.6	5738620	75.3	5408029	77.9	1331712	90.3	5077581	57.2	5077444	66.6	4807004	69.2	1218711	82.6	391198
7/21/2021	29	NJ	11851695	606300	4841580	6403815	0	133432	155567	170685	803213	10178925	10178245	9578190	2423392	386327	4085544	5707024	30	266247	129785	109769	26693	155610	74503	63364	17743	114599	133601	137942	164238	10485316	5749784	64.7	5749107	75.5	5416441	78	1332645	90.3	5087461	57.3	5087324	66.8	4814850	69.3	1219683	82.7	391824
7/22/2021	29	NJ	11875465	606300	4864900	6404265	0	133700	155879	171027	804824	10197628	10196944	9593200	2425069	387415	4090866	5719317	30	266300	129810	109784	26706	155660	74528	63376	17756	114810	133847	138159	164352	10504454	5760948	64.9	5760267	75.6	5425462	78.1	1333641	90.4	5096321	57.4	5096184	66.9	4822124	69.4	1220555	82.7	392889
7/23/2021	29	NJ	11943385	606300	4885120	6451965	0	134464	156771	172005	809427	10216488	10215801	9608432	2426703	388250	4096177	5732031	30	266160	129811	109809	26540	155731	74581	63424	17726	115022	134094	138378	164463	10523859	5771978	65	5771296	75.8	5434475	78.3	1334593	90.4	5105309	57.5	5105170	67	4829451	69.6	1221354	82.8	393706
7/24/2021	29	NJ	11976485	606300	4894820	6475365	0	134837	157205	172482	811671	10239436	10238746	9627310	2429883	389425	4103815	5746166	30	266385	129935	109862	26588	155877	74647	63456	17774	115281	134395	138650	164678	10547345	5785185	65.1	5784501	75.9	5445491	78.4	1336368	90.6	5116572	57.6	5116432	67.2	4838772	69.7	1222957	82.9	394881
7/25/2021	30	NJ	11977025	606300	4895360	6475365	0	134843	157212	172490	811707	10255677	10254984	9640326	2431096	389909	4108219	5757519	30	266513	130009	109916	26588	155932	74683	63475	17774	115463	134609	138837	164760	10564338	5795106	65.2	5794419	76.1	5453560	78.5	1337081	90.6	5124027	57.7	5123887	67.3	4844819	69.8	1223575	82.9	395357
7/26/2021	30	NJ	11977025	606300	4895360	6475365	0	134843	157212	172490	811707	10267285	10266592	9649641	2431855	390233	4111214	5765808	30	266533	130018	109927	26588	155950	74692	63484	17774	115594	134761	138971	164812	10575946	5801978	65.3	5801291	76.1	5459047	78.6	1337516	90.6	5129033	57.7	5128893	67.3	4848905	69.8	1223915	82.9	395680
7/27/2021	30	NJ	11993505	606300	4902840	6484365	0	135029	157429	172727	812824	10280170	10279473	9660137	2433235	390803	4114714	5774623	30	266535	130020	109927	26588	155951	74693	63484	17774	115739	134930	139123	164905	10589362	5811134	65.4	5810443	76.3	5466495	78.7	1338468	90.7	5133658	57.8	5133517	67.4	4852812	69.9	1224420	83	396254
7/28/2021	30	NJ	12003135	606300	4908420	6488415	0	135137	157555	172866	813477	10317112	10316413	9693316	2438349	391642	4130725	5794715	30	266699	130127	109984	26588	156033	74744	63515	17774	116155	135415	139600	165252	10626430	5823385	65.6	5822692	76.4	5476521	78.9	1339623	90.8	5159060	58.1	5158918	67.7	4876599	70.2	1228404	83.3	397090
7/29/2021	30	NJ	12036755	606300	4933940	6496515	0	135516	157996	173350	815755	10336670	10335971	9709272	2440125	392814	4136337	5807489	30	266760	130153	110008	26599	156075	74761	63529	17785	116375	135672	139830	165372	10646940	5835626	65.7	5834933	76.6	5486620	79	1340684	90.9	5168253	58.2	5168111	67.8	4884241	70.3	1229313	83.3	398272
7/30/2021	30	NJ	12085915	606300	4940800	6538815	0	136069	158642	174058	819087	10355671	10354969	9724638	2441710	393697	4141358	5820586	30	266808	130186	110021	26601	156106	74781	63538	17787	116589	135921	140052	165480	10666579	5847756	65.8	5847061	76.7	5496442	79.2	1341642	90.9	5176518	58.3	5176376	67.9	4891125	70.4	1230080	83.4	399199
7/31/2021	30	NJ	12103035	606300	4948920	6547815	0	136262	158866	174305	820247	10380457	10379754	9745509	2445363	394627	4152257	5833543	30	266866	130201	110039	26626	156156	74791	63553	17812	116868	136246	140352	165727	10691445	5862753	66	5862057	76.9	5508911	79.3	1343604	91.1	5187136	58.4	5186994	68.1	4900341	70.6	1231820	83.5	400133
3/6/2021	9	RI	387365	11900	206400	169065	0	36566	0	45313	207096	310283	0	310147	153667	0	169668	140615	0	48977	24734	15486	8757	30172	14018	9090	7064	29290	0	36280	82155	311652	222457	21	0	0	222361	26	127096	67.9	88938	8.4	0	0	88896	10.4	28387	15.2	6
3/7/2021	10	RI	387365	11900	206400	169065	0	36566	0	45313	207096	319369	0	319232	158851	0	173514	145855	0	49196	24900	15539	8757	30283	14100	9119	7064	30147	0	37343	84926	320668	229095	21.6	0	0	228998	26.8	131328	70.2	91326	8.6	0	0	91284	10.7	29308	15.7	21
3/8/2021	10	RI	387365	11900	206400	169065	0	36566	0	45313	207096	326730	0	326592	162211	56	176943	149731	0	49420	25072	15591	8757	30441	14226	9151	7064	30842	0	38204	86723	328060	234708	22.2	0	0	234611	27.4	134039	71.7	93178	8.8	0	0	93135	10.9	29976	16	94
3/9/2021	10	RI	422115	11900	211900	198315	0	39846	0	49378	225674	333607	0	333465	165216	437	179768	153402	0	49694	25257	15680	8757	30587	14305	9218	7064	31491	0	39008	88329	335068	240963	22.7	0	0	240862	28.2	136605	73	94332	8.9	0	0	94289	11	30436	16.3	498
3/10/2021	10	RI	424815	11900	214600	198315	0	40101	0	49694	227118	340997	0	340855	168370	918	184080	155999	0	49787	25334	15696	8757	30607	14319	9224	7064	32189	0	39872	90015	342627	246202	23.2	0	0	246100	28.8	138813	74.2	97198	9.2	0	0	97155	11.4	31481	16.8	1053
3/11/2021	10	RI	433095	11900	218200	202995	0	40883	0	50662	231545	350979	0	350832	172379	1577	188902	160500	0	49836	25359	15720	8757	30629	14330	9235	7064	33131	0	41039	92159	352516	252545	23.8	0	0	252439	29.5	141216	75.5	101364	9.6	0	0	101321	11.9	33189	17.7	1698
3/12/2021	10	RI	437405	11900	219000	206505	0	41290	0	51166	233849	359501	0	359136	171769	2187	192155	165159	0	49960	25444	15759	8757	30648	14332	9252	7064	33936	0	42011	91832	361037	258664	24.4	0	0	258414	30.2	140787	75.3	104330	9.8	0	0	104218	12.2	33061	17.7	2294
3/13/2021	10	RI	463415	11900	241500	210015	0	43745	0	54209	247755	367414	0	367032	175312	2844	194829	169741	0	50066	25509	15800	8757	30678	14343	9271	7064	34683	0	42934	93727	369083	263449	24.9	0	0	263185	30.8	142331	76.1	108252	10.2	0	0	108137	12.6	35240	18.8	2976
3/14/2021	11	RI	463415	11900	241500	210015	0	43745	0	54209	247755	374193	0	373799	178218	3386	196011	174796	0	50091	25533	15801	8757	30685	14350	9271	7064	35323	0	43726	95280	375640	267498	25.3	0	0	267227	31.3	143424	76.7	111247	10.5	0	0	111129	13	37120	19.8	3477
3/15/2021	11	RI	463415	11900	241500	210015	0	43745	0	54209	247755	388420	0	388006	183022	5136	200147	183137	0	50262	25663	15842	8757	30740	14397	9279	7064	36665	0	45388	97849	389366	276994	26.1	0	0	276704	32.4	145531	77.8	117146	11.1	0	0	117027	13.7	40027	21.4	5163
3/16/2021	11	RI	491495	11900	241500	238095	0	46395	0	57494	262767	396843	0	396414	185839	6428	202394	188021	0	50323	25705	15861	8757	30766	14413	9289	7064	37461	0	46371	99355	397445	283670	26.8	0	0	283366	33.1	147180	78.7	119774	11.3	0	0	119655	14	41312	22.1	6388
3/17/2021	11	RI	496165	13200	243700	239265	0	46836	0	58040	265264	403044	0	402604	189610	6545	205133	191366	0	50423	25793	15873	8757	30798	14441	9293	7064	38046	0	47096	101371	403720	286139	27	0	0	285827	33.4	147733	79	123688	11.7	0	0	123566	14.5	44509	23.8	6507
3/18/2021	11	RI	504675	13600	248300	242775	0	47640	0	59036	269813	411715	0	411257	194368	6834	207920	196960	1	50622	25950	15915	8757	30927	14551	9312	7064	38864	0	48108	103915	412298	290175	27.4	0	0	289846	33.9	148500	79.4	128504	12.1	0	0	128381	15	48495	25.9	6791
3/19/2021	11	RI	511025	13600	248800	248625	0	48239	0	59778	273208	425397	0	424930	203311	7317	213945	204134	1	50720	26010	15953	8757	30967	14564	9339	7064	40156	0	49707	108696	425826	293953	27.7	0	0	293616	34.3	149208	79.8	138714	13.1	0	0	138590	16.2	56669	30.3	7263
3/20/2021	11	RI	513495	14900	248800	249795	0	48472	0	60067	274529	440476	0	439987	211489	8024	220064	212387	1	50881	26081	16043	8757	30995	14579	9352	7064	41579	0	51469	113068	440734	299515	28.3	0	0	299161	35	149890	80.1	148748	14	0	0	148619	17.4	64197	34.3	7967
3/21/2021	12	RI	513495	14900	248800	249795	0	48472	0	60067	274529	454586	0	454065	217700	8922	223976	221687	1	50914	26088	16069	8757	31004	14581	9359	7064	42911	0	53115	116388	454671	305815	28.9	0	0	305432	35.7	150851	80.6	157270	14.8	0	0	157137	18.4	69530	37.2	8863
3/22/2021	12	RI	513495	14900	248800	249795	0	48472	0	60067	274529	469205	0	468656	226265	9656	230340	229208	1	50996	26152	16087	8757	31020	14590	9366	7064	44291	0	54822	120968	469115	310605	29.3	0	0	310203	36.3	151363	80.9	167542	15.8	0	0	167402	19.6	77523	41.4	9566
3/23/2021	12	RI	561005	14900	269400	276705	0	52957	0	65625	299929	480045	0	479471	232273	10518	234509	235017	1	51083	26188	16138	8757	31052	14610	9378	7064	45315	0	56087	124180	479902	314642	29.7	0	0	314219	36.8	151728	81.1	175119	16.5	0	0	174974	20.5	83177	44.5	10406
3/24/2021	12	RI	567575	14900	274800	277875	0	53577	0	66393	303441	488045	0	487452	237237	10847	238306	238891	1	51133	26201	16175	8757	31088	14621	9403	7064	46070	0	57021	126834	487816	317684	30	0	0	317245	37.1	152342	81.4	180299	17	0	0	180151	21.1	87452	46.8	10734
3/25/2021	12	RI	586305	15300	282600	288405	0	55345	0	68584	313455	497475	0	496862	242215	11094	241808	244572	1	51158	26225	16176	8757	31093	14625	9404	7064	46960	0	58122	129495	497125	321271	30.3	0	0	320815	37.5	152876	81.7	186246	17.6	0	0	186091	21.8	91813	49.1	10979
3/26/2021	12	RI	595895	15300	284000	296595	0	56250	0	69706	318582	507094	0	506461	247833	11403	244585	251105	1	51208	26273	16178	8757	31104	14636	9404	7064	47868	0	59244	132498	506786	324894	30.7	0	0	324417	37.9	153342	82	192575	18.2	0	0	192416	22.5	96914	51.8	11296
3/27/2021	12	RI	616065	16600	301700	297765	0	58154	0	72066	329366	515234	0	514571	252954	11481	247799	255953	1	51256	26307	16192	8757	31117	14638	9415	7064	48636	0	60193	135236	515016	326997	30.9	0	0	326490	38.2	153627	82.1	198769	18.8	0	0	198608	23.2	101706	54.4	11383
3/28/2021	13	RI	616065	16600	301700	297765	0	58154	0	72066	329366	526086	0	525393	257739	11808	251891	262386	1	51330	26357	16216	8757	31152	14671	9417	7064	49661	0	61459	137794	525801	331853	31.3	0	0	331317	38.8	154300	82.5	205007	19.4	0	0	204844	24	105838	56.6	11707
3/29/2021	13	RI	616065	16600	301700	297765	0	58154	0	72066	329366	538434	0	537671	263744	12225	257226	268982	1	51335	26358	16220	8757	31157	14671	9422	7064	50826	0	62895	141005	538106	336637	31.8	0	0	336035	39.3	154840	82.8	212922	20.1	0	0	212753	24.9	111265	59.5	12110
3/30/2021	13	RI	645515	16700	301800	327015	0	60934	0	75511	345110	552753	0	551953	268066	13178	263767	275807	1	51352	26375	16220	8757	31170	14682	9424	7064	52178	0	64566	143316	552186	345689	32.6	0	0	345055	40.4	155669	83.2	218881	20.7	0	0	218708	25.6	114829	61.4	13047
3/31/2021	13	RI	652615	21800	303800	327015	0	61605	0	76341	348906	559186	0	558372	270318	13365	266897	278922	2	51386	26403	16226	8757	31177	14692	9421	7064	52785	0	65317	144520	558547	349215	33	0	0	348567	40.8	156072	83.4	221888	20.9	0	0	221714	25.9	116672	62.4	13233
4/1/2021	13	RI	673205	24400	313600	335205	0	63548	0	78750	359914	566515	0	565659	273713	13481	269330	283702	2	51422	26439	16226	8757	31194	14708	9422	7064	53477	0	66169	146335	565872	351275	33.2	0	0	350595	41	156284	83.6	227282	21.5	0	0	227098	26.6	119797	64	13373
4/2/2021	13	RI	681825	26000	313600	342225	0	64362	0	79758	364523	583711	0	582795	279982	13936	277295	292478	2	51456	26469	16230	8757	31219	14731	9424	7064	55100	0	68174	149686	582730	360199	34	0	0	359472	42.1	157405	84.2	235663	22.2	0	0	235465	27.5	124983	66.8	13841
4/3/2021	13	RI	684165	26000	313600	344565	0	64583	0	80032	365774	596183	0	595162	284812	14157	281954	300070	2	51516	26520	16239	8757	31258	14766	9428	7064	56278	0	69621	152268	595146	364970	34.5	0	0	364150	42.6	157880	84.4	243536	23	0	0	243321	28.5	129241	69.1	14089
4/4/2021	14	RI	684165	26000	313600	344565	0	64583	0	80032	365774	611301	0	595474	284903	14904	286493	309896	8	51516	26520	16239	8757	31258	14767	9427	7064	57705	0	69657	152317	610016	372419	35.2	0	0	364206	42.6	157881	84.4	251655	23.8	0	0	243582	28.5	129333	69.1	14809
4/5/2021	14	RI	684165	26000	313600	344565	0	64583	0	80032	365774	626561	0	595474	284903	15835	292866	317836	24	51516	26520	16239	8757	31258	14767	9427	7064	59145	0	69657	152317	624893	380555	35.9	0	0	364203	42.6	157879	84.4	259292	24.5	0	0	243583	28.5	129333	69.1	15718
4/6/2021	14	RI	747445	44100	330700	372645	0	70556	0	87434	399605	641275	0	639862	294410	17146	298690	325415	24	51524	26524	16243	8757	31258	14765	9429	7064	60534	0	74849	157400	638895	389410	36.8	0	0	388229	45.4	160207	85.7	263821	24.9	0	0	263585	30.8	135576	72.5	16891
4/7/2021	14	RI	753845	44100	337100	372645	0	71160	0	88183	403027	648811	0	647354	296479	17731	301839	329217	24	51525	26524	16244	8757	31258	14765	9429	7064	61246	0	75726	158506	646439	392794	37.1	0	0	391578	45.8	160598	85.9	268487	25.3	0	0	268248	31.4	137335	73.4	17479
4/8/2021	14	RI	768415	45800	337100	385515	0	72536	0	89887	410816	658852	0	657274	297146	19076	304767	334985	24	51528	26525	16246	8757	31260	14768	9428	7064	62193	0	76886	158863	656476	399063	37.7	0	0	397741	46.5	161122	86.1	275166	26	0	0	274907	32.2	138533	74.1	18899
4/9/2021	14	RI	779635	47400	339700	392535	0	73595	0	91200	416815	667244	0	665561	298773	20135	307555	339530	24	51534	26530	16247	8757	31261	14767	9430	7064	62986	0	77856	159732	665148	403738	38.1	0	0	402325	47.1	161524	86.4	280240	26.5	0	0	279966	32.7	139903	74.8	19992
4/10/2021	14	RI	803105	52000	357400	393705	0	75810	0	93945	429362	680525	0	678704	300682	22562	311938	346001	24	51534	26530	16247	8757	31261	14767	9430	7064	64239	0	79393	160753	678594	412815	39	0	0	411265	48.1	162314	86.8	287291	27.1	0	0	287006	33.6	141538	75.7	22433
4/11/2021	15	RI	803105	52000	357400	393705	0	75810	0	93945	429362	696609	0	694671	303543	24798	315600	356187	24	51534	26530	16247	8757	31261	14765	9432	7064	65757	0	81261	162283	694491	420639	39.7	0	0	418997	49	162971	87.1	297589	28.1	0	0	297273	34.8	143955	77	24698
4/12/2021	15	RI	803105	52000	357400	393705	0	75810	0	93945	429362	709383	0	707247	305633	27527	318382	363450	24	51534	26530	16247	8757	31261	14768	9429	7064	66963	0	82732	163400	707090	429419	40.5	0	0	427595	50	163649	87.5	304112	28.7	0	0	303784	35.5	145644	77.9	27417
4/13/2021	15	RI	829375	53700	357400	418275	0	78290	0	97018	443407	727371	0	724996	307239	31433	323680	372234	24	51534	26530	16247	8757	31261	14769	9428	7064	68661	0	84808	164259	724681	443001	41.8	0	0	440975	51.6	164496	87.9	311996	29.5	0	0	311638	36.5	146636	78.4	31321
4/14/2021	15	RI	833545	53700	360400	419445	0	78684	0	97506	445636	733129	0	730692	308122	32858	325555	374692	24	51546	26542	16247	8757	31273	14779	9430	7064	69205	0	85474	164731	730694	446220	42.1	0	0	444145	52	164650	88	316219	29.8	0	0	315849	36.9	147408	78.8	32755
4/15/2021	15	RI	868835	53700	375800	439335	0	82015	0	101634	464503	742268	0	739619	308943	35968	327717	378559	24	51546	26542	16247	8757	31273	14777	9432	7064	70068	0	86519	165170	739980	452697	42.7	0	0	450412	52.7	165086	88.3	322059	30.4	0	0	321682	37.6	148009	79.1	35798
4/16/2021	15	RI	873005	53700	378800	440505	0	82409	0	102122	466733	755476	0	752580	310035	36854	332003	386595	24	51546	26542	16247	8757	31273	14779	9430	7064	71314	0	88035	165753	753068	461877	43.6	0	0	459377	53.7	165721	88.6	326821	30.9	0	0	326408	38.2	148560	79.4	36678
4/17/2021	15	RI	895785	53700	385200	456885	0	84559	0	104787	478912	764641	0	761557	310738	37116	335235	392266	24	51546	26542	16247	8757	31273	14778	9431	7064	72179	0	89085	166129	762320	467574	44.1	0	0	464937	54.4	166066	88.8	330605	31.2	0	0	330144	38.6	148932	79.6	36930
4/18/2021	16	RI	895785	53700	385200	456885	0	84559	0	104787	478912	776082	0	772748	311461	37486	339660	398912	24	51547	26543	16247	8757	31273	14778	9431	7064	73259	0	90394	166516	773754	475139	44.9	0	0	472293	55.2	166432	89	334820	31.6	0	0	334324	39.1	149291	79.8	37292
4/19/2021	16	RI	895785	53700	385200	456885	0	84559	0	104787	478912	787717	0	784025	311995	37617	344395	405681	24	51549	26544	16248	8757	31274	14782	9428	7064	74358	0	91713	166801	785262	483265	45.6	0	0	480093	56.2	166756	89.2	338292	31.9	0	0	337766	39.5	149480	79.9	37421
4/20/2021	16	RI	976915	53700	397300	525915	0	92217	0	114277	522286	801289	0	797165	312616	37627	349605	414033	24	51549	26544	16248	8757	31274	14779	9431	7064	75639	0	93250	167133	798523	492895	46.5	0	0	489338	57.2	167093	89.3	341923	32.3	0	0	341360	39.9	149763	80.1	37433
4/21/2021	16	RI	983725	53700	400600	529425	0	92860	0	115074	525927	807630	0	803309	313108	37631	352018	417957	24	51550	26545	16248	8757	31274	14778	9432	7064	76237	0	93969	167396	804896	495955	46.8	0	0	492252	57.6	167231	89.4	345231	32.6	0	0	344621	40.3	150099	80.2	37449
4/22/2021	16	RI	1017205	53700	417700	545805	0	96021	0	118990	543826	818872	0	814279	313941	37709	357149	423990	24	51550	26545	16248	8757	31274	14779	9431	7064	77299	0	95252	167842	815863	503512	47.5	0	0	499559	58.4	167626	89.6	348690	32.9	0	0	348064	40.7	150509	80.5	37521
4/23/2021	16	RI	1026595	53700	418900	553995	0	96907	0	120088	548846	828821	0	823350	314602	37726	358632	432439	24	51550	26545	16248	8757	31274	14779	9431	7064	78238	0	96313	168195	825953	510243	48.2	0	0	505455	59.1	167842	89.7	352039	33.2	0	0	351379	41.1	150966	80.7	37534
4/24/2021	16	RI	1065185	53700	449300	562185	0	100550	0	124603	569478	844870	0	838340	315750	37808	361703	445335	24	51550	26545	16248	8757	31274	14779	9431	7064	79753	0	98067	168809	841723	520408	49.1	0	0	514734	60.2	168276	90	357627	33.8	0	0	356835	41.7	151673	81.1	37590
4/25/2021	17	RI	1065185	53700	449300	562185	0	100550	0	124603	569478	859098	0	851956	316881	37837	366089	455148	24	51550	26545	16248	8757	31274	14780	9430	7064	81096	0	99660	169413	855485	528807	49.9	0	0	522617	61.1	168778	90.2	362965	34.3	0	0	362119	42.4	152271	81.4	37607
4/26/2021	17	RI	1065185	53700	449300	562185	0	100550	0	124603	569478	872064	0	864203	317583	37845	369574	464621	24	51550	26545	16248	8757	31274	14779	9431	7064	82320	0	101092	169789	867857	536864	50.7	0	0	530055	62	169160	90.4	367273	34.7	0	0	366352	42.9	152575	81.6	37614
4/27/2021	17	RI	1082735	53700	449300	579735	0	102206	0	126656	578860	886081	0	877612	318271	37847	373247	474963	24	51551	26545	16249	8757	31274	14779	9431	7064	83643	0	102661	170157	880743	546687	51.6	0	0	539389	63.1	169589	90.7	370331	35	0	0	369329	43.2	152810	81.7	37616
4/28/2021	17	RI	1094235	53700	460800	579735	0	103292	0	128001	585009	893081	0	884456	318833	37854	377337	477866	24	51551	26545	16249	8757	31274	14779	9431	7064	84304	0	103461	170457	887577	549164	51.8	0	0	541755	63.4	169762	90.8	374665	35.4	0	0	373624	43.7	153171	81.9	37623
4/29/2021	17	RI	1119045	54800	469300	594945	0	105634	0	130903	598273	898947	0	890197	319425	37864	380437	480622	24	51551	26545	16249	8757	31274	14781	9429	7064	84857	0	104133	170773	893501	551411	52.1	0	0	543924	63.6	169964	90.9	378325	35.7	0	0	377238	44.1	153534	82.1	37633
4/30/2021	17	RI	1130875	54800	470600	605475	0	106751	0	132287	604597	913120	0	903783	320942	37927	385128	490041	24	51551	26545	16249	8757	31274	14779	9431	7064	86195	0	105722	171585	907217	556126	52.5	0	0	548220	64.1	170242	91	387339	36.6	0	0	386081	45.2	154740	82.7	37696
5/1/2021	17	RI	1151925	57800	482800	611325	0	108738	0	134749	615851	925022	0	915355	321905	37992	389809	497196	25	51552	26546	16249	8757	31274	14779	9431	7064	87319	0	107076	172099	918738	561055	53	0	0	552926	64.7	170625	91.2	393974	37.2	0	0	392601	45.9	155292	83	37777
5/2/2021	18	RI	1151925	57800	482800	611325	0	108738	0	134749	615851	934703	0	924657	322598	38143	393305	503228	27	51609	26575	16277	8757	31305	14796	9445	7064	88233	0	108164	172470	928237	564534	53.3	0	0	556172	65.1	170861	91.3	400124	37.8	0	0	398627	46.6	155741	83.3	37929
5/3/2021	18	RI	1151925	57800	482800	611325	0	108738	0	134749	615851	940661	0	930401	322953	38220	395285	507129	27	51609	26575	16277	8757	31305	14795	9446	7064	88795	0	108836	172660	934105	566581	53.5	0	0	558092	65.3	170976	91.4	404012	38.1	0	0	402429	47.1	155979	83.4	38012
5/4/2021	18	RI	1169975	57800	483300	628875	0	110442	0	136861	625501	947446	0	936892	323277	38294	398338	510787	27	51613	26576	16280	8757	31308	14795	9449	7064	89436	0	109595	172833	940776	567918	53.6	0	0	559321	65.4	171046	91.4	409424	38.6	0	0	407660	47.7	156239	83.5	38097
5/5/2021	18	RI	1184075	57800	497400	628875	0	111773	0	138510	633039	951345	0	940638	323584	38576	400440	512302	27	51613	26576	16280	8757	31308	14796	9448	7064	89804	0	110033	172997	944665	569788	53.8	0	0	561057	65.6	171177	91.5	411681	38.9	0	0	409896	47.9	156430	83.6	38363
5/6/2021	18	RI	1253565	58300	499700	695565	0	118332	0	146639	670191	957795	0	946922	324291	38748	403796	515224	27	51614	26576	16281	8757	31309	14796	9449	7064	90413	0	110768	173375	951013	572337	54	0	0	563474	65.9	171434	91.7	415637	39.2	0	0	413815	48.4	156850	83.9	38561
5/7/2021	18	RI	1257465	58400	503500	695565	0	118700	0	147095	672276	968436	0	956845	325077	38792	406797	522818	29	51614	26576	16281	8757	31309	14794	9451	7064	91417	0	111929	173795	961862	574599	54.2	0	0	565369	66.1	171555	91.7	424191	40	0	0	422044	49.4	157513	84.2	38626
5/8/2021	18	RI	1289815	60600	516100	713115	0	121754	0	150879	689571	977207	0	965220	325768	38960	409712	528506	29	51614	26576	16281	8757	31309	14794	9451	7064	92245	0	112909	174165	970583	577826	54.5	0	0	568344	66.5	171809	91.9	429851	40.6	0	0	427564	50	157954	84.4	38824
5/9/2021	19	RI	1289815	60600	516100	713115	0	121754	0	150879	689571	988104	0	975376	326553	39388	413452	535235	29	51614	26576	16281	8757	31309	14794	9451	7064	93274	0	114097	174584	981140	582139	55	0	0	572148	66.9	172139	92	436478	41.2	0	0	433972	50.8	158390	84.7	39244
5/10/2021	19	RI	1289815	60600	516100	713115	0	121754	0	150879	689571	996123	0	982939	327009	39733	415470	540891	29	51614	26576	16281	8757	31309	14795	9450	7064	94031	0	114982	174828	989120	585277	55.2	0	0	575078	67.3	172393	92.2	441665	41.7	0	0	438911	51.3	158615	84.8	39605
5/11/2021	19	RI	1307655	60600	517560	729495	0	123438	0	152966	699109	1006992	0	993272	327396	39867	419527	547569	29	51614	26576	16281	8757	31309	14795	9450	7064	95057	0	116190	175035	999628	587319	55.4	0	0	577013	67.5	172499	92.2	450262	42.5	0	0	447077	52.3	158903	85	39742
5/12/2021	19	RI	1323195	60600	530760	731835	0	124905	0	154784	707417	1011728	0	997750	327756	40038	421141	550520	29	51614	26576	16281	8757	31309	14794	9451	7064	95504	0	116714	175227	1004256	589180	55.6	0	0	578755	67.7	172656	92.3	453167	42.8	0	0	449847	52.6	159083	85.1	39911
5/13/2021	19	RI	1344815	61000	535600	748215	0	126946	144995	157313	718976	1020874	1020826	1006243	328274	40193	424871	555781	29	51616	26576	16283	8757	31310	14795	9451	7064	96367	110063	117708	175504	1013084	591296	55.8	591255	63.7	580516	67.9	172831	92.4	460011	43.4	460005	49.6	456409	53.4	159411	85.2	40070
5/14/2021	19	RI	1350905	61100	538080	751725	0	127521	145652	158025	722231	1035263	1035215	1018873	328887	40361	427765	567108	29	51662	26576	16329	8757	31323	14796	9463	7064	97725	111615	119185	175832	1027095	593817	56.1	593776	64	582152	68.1	172970	92.5	471623	44.5	471617	50.8	467178	54.6	159872	85.5	40241
5/15/2021	19	RI	1357925	61100	538080	758745	0	128183	146408	158847	725985	1049272	1049223	1030575	329481	40506	432025	576712	29	51662	26576	16329	8757	31323	14794	9465	7064	99048	113125	120554	176150	1040754	597301	56.4	597259	64.4	584080	68.3	173130	92.6	481912	45.5	481906	52	476763	55.8	160294	85.7	40389
5/16/2021	20	RI	1357925	61100	538080	758745	0	128183	146408	158847	725985	1063244	1063191	1042349	330094	40706	437261	585246	31	51662	26576	16329	8757	31323	14795	9464	7064	100367	114631	121931	176477	1054232	601520	56.8	601475	64.8	586659	68.6	173317	92.7	491332	46.4	491326	53	485682	56.8	160707	85.9	40589
5/17/2021	20	RI	1357925	61100	538080	758745	0	128183	146408	158847	725985	1073731	1073676	1051153	330764	40929	441342	591429	31	51669	26583	16329	8757	31323	14796	9463	7064	101356	115761	122961	176836	1064509	604806	57.1	604757	65.2	588638	68.9	173496	92.8	498493	47.1	498487	53.7	492496	57.6	161203	86.2	40809
5/18/2021	20	RI	1359095	61100	538080	759915	0	128294	146535	158983	726610	1083323	1083267	1059359	331050	41237	445705	596350	31	51669	26583	16329	8757	31323	14796	9463	7064	102262	116795	123921	176989	1073906	607256	57.3	607206	65.5	590102	69	173579	92.8	505752	47.7	505746	54.5	499374	58.4	161419	86.3	41130
5/19/2021	20	RI	1400955	61100	563560	776295	0	132245	151048	163880	748990	1087532	1087475	1062946	331331	41394	447312	598794	32	51669	26583	16329	8757	31323	14794	9465	7064	102659	117249	124341	177139	1077994	609063	57.5	609012	65.7	591415	69.2	173700	92.9	508155	48	508149	54.8	501645	58.7	161573	86.4	41285
5/20/2021	20	RI	1428115	61300	574140	792675	0	134809	153976	167057	763510	1097137	1097079	1070762	331844	41663	450098	605344	32	51670	26583	16330	8757	31324	14793	9467	7064	103566	118285	125255	177413	1087372	613623	57.9	613569	66.2	594543	69.5	173915	93	513205	48.4	513199	55.3	506369	59.2	161849	86.5	41554
5/21/2021	20	RI	1435295	61300	578980	795015	0	135487	154750	167897	767349	1104926	1104867	1077265	332338	41864	452436	610594	32	51671	26583	16331	8757	31325	14796	9465	7064	104301	119124	126016	177677	1095094	617140	58.3	617084	66.5	597071	69.8	174133	93.1	517581	48.9	517574	55.8	510491	59.7	162127	86.7	41758
5/22/2021	20	RI	1441235	61300	580240	799695	0	136048	155391	168592	770524	1115126	1115067	1085629	332902	42142	456165	616787	32	51671	26583	16331	8757	31325	14796	9465	7064	105264	120224	126994	177979	1105155	622575	58.8	622518	67.1	600934	70.3	174408	93.2	522443	49.3	522436	56.3	515128	60.3	162394	86.8	42042
5/23/2021	21	RI	1441235	61300	580240	799695	0	136048	155391	168592	770524	1121895	1121834	1091355	333443	42343	458430	621090	32	51671	26583	16331	8757	31325	14795	9466	7064	105903	120954	127664	178268	1111867	625771	59.1	625712	67.5	603297	70.6	174613	93.4	526132	49.7	526125	56.7	518667	60.7	162717	87	42248
5/24/2021	21	RI	1441235	61300	580240	799695	0	136048	155391	168592	770524	1128287	1128225	1095265	333672	42540	459855	625860	32	51671	26583	16331	8757	31325	14796	9465	7064	106506	121643	128121	178390	1118230	629924	59.5	629864	67.9	605150	70.8	174727	93.4	528534	49.9	528527	57	520913	60.9	162848	87.1	42444
5/25/2021	21	RI	1443385	61300	581220	800865	0	136251	155623	168843	771674	1130311	1130249	1096946	333771	42651	460490	627138	32	51668	26581	16330	8757	31326	14795	9467	7064	106697	121861	128318	178443	1120326	630987	59.6	630926	68	605934	70.9	174769	93.4	529682	50	529675	57.1	522002	61.1	162909	87.1	42563
5/26/2021	21	RI	1444145	61300	581980	800865	0	136322	155704	168932	772080	1134400	1134338	1100311	334096	42796	462095	629472	37	51668	26581	16330	8757	31326	14794	9468	7064	107083	122302	128712	178617	1124379	633106	59.8	633045	68.3	607503	71.1	174891	93.5	531736	50.2	531729	57.3	523910	61.3	163093	87.2	42712
5/27/2021	21	RI	1453025	61500	590660	800865	0	137161	156662	169971	776828	1141962	1141898	1106391	334549	43041	464746	634138	37	51668	26581	16330	8757	31326	14795	9467	7064	107797	123117	129423	178859	1131943	636602	60.1	636538	68.6	609778	71.3	175056	93.6	536009	50.6	536002	57.8	527919	61.8	163380	87.3	42945
5/28/2021	21	RI	1453585	61500	591220	800865	0	137213	156722	170037	777127	1147759	1147695	1111320	335065	43263	466949	637509	38	51686	26583	16346	8757	31344	14797	9483	7064	108344	123742	129999	179135	1137674	639228	60.3	639164	68.9	611825	71.6	175257	93.7	539299	50.9	539292	58.1	530924	62.1	163676	87.5	43169
5/29/2021	21	RI	1459925	61600	592780	805545	0	137812	157406	170778	780517	1154089	1154025	1116866	335540	43498	469509	641044	38	51779	26609	16413	8757	31405	14805	9536	7064	108942	124424	130648	179389	1143868	642092	60.6	642028	69.2	614144	71.8	175435	93.8	542834	51.2	542827	58.5	534237	62.5	163953	87.7	43406
5/30/2021	22	RI	1459925	61600	592780	805545	0	137812	157406	170778	780517	1159456	1159392	1121223	335908	43654	471265	644498	39	51809	26616	16436	8757	31422	14809	9549	7064	109449	125003	131158	179586	1149306	644533	60.8	644468	69.5	615935	72.1	175585	93.9	545968	51.5	545961	58.9	536996	62.8	164174	87.8	43579
5/31/2021	22	RI	1459925	61600	592780	805545	0	137812	157406	170778	780517	1163595	1163529	1124851	336134	43789	472887	646880	39	51809	26616	16436	8757	31422	14811	9547	7064	109839	125449	131582	179707	1153364	646373	61	646307	69.7	617378	72.2	175676	93.9	548312	51.8	548304	59.1	539236	63.1	164312	87.8	43712
6/1/2021	22	RI	1459925	61600	592780	805545	0	137812	157406	170778	780517	1163595	1163529	1124851	336134	43789	472887	646880	39	51809	26616	16436	8757	31422	14811	9547	7064	109839	125449	131582	179707	1153477	646437	61	646371	69.7	617435	72.2	175678	93.9	548366	51.8	548358	59.1	539286	63.1	164317	87.8	43718
6/2/2021	22	RI	1465775	61600	592780	811395	0	138364	158037	171463	783644	1166826	1166760	1127607	336299	43884	474035	648868	39	51809	26616	16436	8757	31422	14810	9548	7064	110144	125797	131905	179795	1156634	648078	61.2	648012	69.9	618732	72.4	175760	94	549970	51.9	549962	59.3	540764	63.3	164408	87.9	43814
6/3/2021	22	RI	1472215	61600	599220	811395	0	138972	158731	172216	787087	1170969	1170903	1131206	336620	44076	475802	651052	39	51810	26616	16437	8757	31423	14811	9548	7064	110535	126244	132326	179966	1160565	649761	61.3	649694	70	620164	72.5	175893	94	552367	52.1	552359	59.6	542882	63.5	164588	88	43994
6/4/2021	22	RI	1473615	61600	600620	811395	0	139104	158882	172380	787836	1174718	1174652	1134064	336934	44201	476976	653501	40	51810	26616	16437	8757	31423	14811	9548	7064	110889	126648	132660	180134	1164307	651240	61.5	651171	70.2	621426	72.7	176018	94.1	554711	52.4	554703	59.8	544542	63.7	164762	88.1	44112
6/5/2021	22	RI	1487085	61600	601220	824265	0	140376	160334	173955	795037	1181278	1181211	1138278	337366	44425	478560	658253	40	51810	26616	16437	8757	31423	14809	9550	7064	111509	127356	133153	180365	1170783	653575	61.7	653503	70.5	623341	72.9	176201	94.2	559040	52.8	559031	60.3	546960	64	164991	88.2	44334
6/6/2021	23	RI	1487085	61600	601220	824265	0	140376	160334	173955	795037	1181302	1181235	1138302	337370	44432	478560	658270	40	51810	26616	16437	8757	31423	14810	9549	7064	111511	127358	133156	180367	1171376	653852	61.7	653775	70.5	623579	72.9	176222	94.2	559384	52.8	559375	60.3	547281	64	165012	88.2	44365
6/7/2021	23	RI	1487085	61600	601220	824265	0	140376	160334	173955	795037	1191402	1191329	1144834	337887	44693	481110	665559	40	51810	26616	16437	8757	31423	14809	9550	7064	112464	128446	133920	180644	1181140	657368	62.1	657287	70.9	626342	73.3	176445	94.3	565845	53.4	565833	61	551029	64.5	165288	88.4	44614
6/8/2021	23	RI	1487925	61600	602060	824265	0	140455	160425	174054	795486	1193937	1193864	1146427	337982	44759	481614	667524	40	51810	26616	16437	8757	31423	14810	9549	7064	112704	128720	134106	180695	1183700	658185	62.1	658104	71	626938	73.3	176474	94.3	567659	53.6	567647	61.2	552122	64.6	165358	88.4	44688
6/9/2021	23	RI	1487925	61600	602060	824265	0	140455	160425	174054	795486	1197274	1197198	1148614	338196	44845	482373	670015	41	51810	26616	16437	8757	31423	14810	9549	7064	113019	129079	134362	180809	1187023	659375	62.2	659291	71.1	627869	73.4	176551	94.4	569845	53.8	569830	61.4	553438	64.7	165483	88.5	44774
6/10/2021	23	RI	1488065	61600	602200	824265	0	140468	160440	174070	795561	1197352	1197276	1148689	338202	44849	482401	670061	41	51810	26616	16437	8757	31423	14810	9549	7064	113026	129088	134371	180812	1187323	659532	62.3	659446	71.1	628005	73.5	176563	94.4	570000	53.8	569982	61.5	553574	64.8	165496	88.5	44788
6/11/2021	23	RI	1491055	61600	604020	825435	0	140750	160762	174420	797160	1202943	1202867	1152669	338538	45003	483706	674193	41	51810	26616	16437	8757	31423	14811	9548	7064	113554	129690	134836	180992	1192634	661100	62.4	661014	71.3	629285	73.6	176667	94.5	573852	54.2	573834	61.9	556151	65.1	165692	88.6	44931
6/12/2021	23	RI	1491055	61600	604020	825435	0	140750	160762	174420	797160	1208840	1208764	1157371	338934	45057	485906	677836	41	51812	26616	16439	8757	31423	14810	9549	7064	114110	130326	135386	181204	1198257	662264	62.5	662178	71.4	630121	73.7	176733	94.5	578327	54.6	578307	62.4	559792	65.5	166007	88.8	44995
6/13/2021	24	RI	1491055	61600	604020	825435	0	140750	160762	174420	797160	1217268	1217191	1163769	339483	45255	488613	683358	42	51813	26616	16440	8757	31423	14809	9550	7064	114906	131235	136135	181497	1206199	664618	62.7	664530	71.6	632085	73.9	176916	94.6	584049	55.1	584029	63	563928	66	166344	88.9	45178
6/14/2021	24	RI	1491055	61600	604020	825435	0	140750	160762	174420	797160	1222346	1222268	1167707	339776	45432	490132	686734	48	51826	26616	16453	8757	30251	14412	9259	6580	115385	131782	136595	181654	1211156	666384	62.9	666295	71.8	633585	74.1	177035	94.6	587390	55.4	587370	63.3	566421	66.3	166536	89	45354
6/15/2021	24	RI	1492015	61600	604980	825435	0	140841	160866	174532	797673	1226167	1226088	1169877	339889	45505	490670	689944	48	51837	26616	16464	8757	30251	14412	9259	6580	115746	132194	136849	181714	1214998	667199	63	667107	71.9	634213	74.2	177073	94.7	590495	55.7	590475	63.7	568067	66.5	166618	89.1	45436
6/16/2021	24	RI	1492595	61600	605560	825435	0	140896	160928	174600	797983	1226183	1226104	1169893	339892	45506	490670	689959	48	51852	26617	16478	8757	30251	14412	9259	6580	115747	132196	136851	181716	1215146	667269	63	667177	71.9	634275	74.2	177089	94.7	590578	55.7	590558	63.7	568142	66.5	166639	89.1	45441
6/17/2021	24	RI	1492735	61600	605700	825435	0	140909	160943	174616	798058	1236452	1236372	1177663	340505	45717	494423	696257	55	51853	26617	16479	8757	30251	14412	9259	6580	116717	133303	137760	182043	1225209	670583	63.3	670486	72.3	636941	74.5	177297	94.8	597441	56.4	597419	64.4	573198	67.1	167009	89.3	45643
6/18/2021	24	RI	1493905	61600	605700	826605	0	141019	161069	174753	798683	1241067	1240987	1181251	340876	45846	495682	699483	56	51864	26617	16490	8757	30252	14412	9260	6580	117152	133800	138180	182242	1229732	672094	63.4	671997	72.5	638171	74.7	177411	94.8	600542	56.7	600520	64.7	575580	67.3	167244	89.4	45769
6/19/2021	24	RI	1496785	61600	606240	828945	0	141291	161380	175090	800223	1244088	1244008	1183641	341118	45926	496574	701531	57	51865	26617	16491	8757	30252	14412	9260	6580	117438	134126	138459	182371	1232763	673280	63.6	673182	72.6	639158	74.8	177499	94.9	602427	56.9	602405	64.9	577041	67.5	167395	89.5	45852
6/20/2021	25	RI	1496785	61600	606240	828945	0	141291	161380	175090	800223	1244118	1244038	1183671	341121	45928	496587	701546	57	51865	26617	16491	8757	30252	14412	9260	6580	117440	134129	138463	182373	1232965	673383	63.6	673285	72.6	639251	74.8	177514	94.9	602530	56.9	602508	65	577130	67.5	167413	89.5	45857
6/21/2021	25	RI	1496785	61600	606240	828945	0	141291	161380	175090	800223	1251082	1251000	1188856	341503	46082	498424	706518	58	51865	26617	16491	8757	30252	14412	9260	6580	118098	134880	139069	182577	1239691	675573	63.8	675471	72.8	640947	75	177656	95	607185	57.3	607163	65.5	580533	67.9	167633	89.6	46002
6/22/2021	25	RI	1497955	61600	606240	830115	0	141402	161506	175227	800848	1252559	1252477	1190012	341564	46108	498767	707626	58	51865	26617	16491	8757	30252	14412	9260	6580	118237	135039	139205	182610	1241154	676063	63.8	675961	72.9	641335	75	177678	95	608186	57.4	608162	65.6	581316	68	167676	89.6	46032
6/23/2021	25	RI	1501785	61600	608900	831285	0	141763	161919	175675	802896	1254789	1254706	1191799	341791	46196	499497	709038	58	51865	26617	16491	8757	30252	14412	9260	6580	118448	135280	139414	182731	1243353	677042	63.9	676938	73	642135	75.1	177787	95	609441	57.5	609416	65.7	582317	68.1	167788	89.7	46112
6/24/2021	25	RI	1502205	61600	609320	831285	0	141803	161964	175724	803121	1258124	1258041	1194339	342050	46311	500565	711189	59	51866	26617	16492	8757	30252	14412	9260	6580	118763	135639	139711	182869	1246646	678329	64	678224	73.1	643189	75.2	177899	95.1	611525	57.7	611499	65.9	583847	68.3	167933	89.8	46224
6/25/2021	25	RI	1504775	61600	610720	832455	0	142046	162241	176025	804495	1260755	1260672	1196423	342291	46384	501246	713065	60	51866	26617	16492	8757	30252	14412	9260	6580	119011	135923	139954	182998	1249157	679261	64.1	679156	73.2	643936	75.3	177995	95.2	613144	57.9	613118	66.1	585122	68.4	168052	89.8	46295
6/26/2021	25	RI	1509315	61600	612920	834795	0	142474	162731	176556	806922	1264054	1263969	1199204	342555	46502	502250	715239	63	51866	26617	16492	8757	30252	14412	9260	6580	119322	136278	140280	183139	1252407	680492	64.2	680384	73.4	644965	75.4	178094	95.2	615250	58.1	615224	66.3	586921	68.7	168208	89.9	46417
6/27/2021	26	RI	1509315	61600	612920	834795	0	142474	162731	176556	806922	1268005	1267919	1202635	342876	46582	503325	718019	79	51868	26617	16494	8757	30254	14412	9262	6580	119695	136704	140681	183311	1256339	681690	64.3	681581	73.5	645955	75.6	178190	95.3	618016	58.3	617990	66.6	589378	68.9	168429	90	46495
6/28/2021	26	RI	1509315	61600	612920	834795	0	142474	162731	176556	806922	1273043	1272955	1206930	343212	46700	504633	721626	84	51868	26617	16494	8757	30254	14412	9262	6580	120171	137247	141184	183491	1261380	682871	64.5	682761	73.6	646901	75.7	178256	95.3	621971	58.7	621941	67.1	592812	69.3	168699	90.2	46620
6/29/2021	26	RI	1511885	61600	614320	835965	0	142717	163008	176856	808296	1274182	1274094	1207793	343264	46723	504905	722467	87	51869	26617	16495	8757	30255	14412	9263	6580	120278	137370	141284	183518	1262551	683333	64.5	683222	73.7	647261	75.7	178278	95.3	622705	58.8	622675	67.1	593366	69.4	168729	90.2	46648
6/30/2021	26	RI	1512025	61600	614460	835965	0	142730	163023	176873	808371	1276058	1275968	1209280	343420	46790	505452	723729	87	51869	26617	16495	8757	30255	14412	9263	6580	120455	137572	141458	183602	1264551	684276	64.6	684162	73.8	648001	75.8	178353	95.4	623797	58.9	623766	67.3	594267	69.5	168803	90.2	46721
7/1/2021	26	RI	1512025	61600	614460	835965	0	142730	163023	176873	808371	1278902	1278812	1211517	343666	46877	506125	725808	92	51870	26617	16496	8757	30256	14412	9264	6580	120724	137879	141720	183733	1267424	685515	64.7	685400	73.9	648985	75.9	178453	95.4	625477	59	625446	67.4	595589	69.7	168953	90.3	46809
7/2/2021	26	RI	1514125	61600	616560	835965	0	142928	163250	177118	809493	1281273	1281183	1213432	343868	46936	506781	727457	99	51871	26618	16496	8757	30257	14413	9264	6580	120948	138134	141944	183841	1269750	686515	64.8	686399	74	649810	76	178528	95.4	626835	59.2	626804	67.6	596667	69.8	169051	90.4	46877
7/3/2021	26	RI	1515025	61600	617460	835965	0	143013	163347	177224	809975	1282001	1281909	1213779	343873	46950	506886	728064	101	51871	26618	16496	8757	30257	14413	9264	6580	121016	138213	141985	183844	1270534	686889	64.8	686772	74	650010	76	178530	95.4	627261	59.2	627228	67.6	596888	69.8	169057	90.4	46901
7/4/2021	27	RI	1515025	61600	617460	835965	0	143013	163347	177224	809975	1284036	1283944	1215411	344035	47022	507451	729452	111	51871	26618	16496	8757	30257	14413	9264	6580	121209	138432	142176	183931	1272585	687840	64.9	687723	74.1	650764	76.1	178613	95.5	628408	59.3	628375	67.7	597823	69.9	169150	90.4	46981
7/5/2021	27	RI	1515025	61600	617460	835965	0	143013	163347	177224	809975	1284039	1283947	1215414	344035	47024	507451	729453	111	51871	26618	16496	8757	30257	14413	9264	6580	121209	138432	142176	183931	1272657	687879	64.9	687762	74.2	650798	76.1	178614	95.5	628443	59.3	628410	67.8	597856	69.9	169151	90.4	46984
7/6/2021	27	RI	1515025	61600	617460	835965	0	143013	163347	177224	809975	1286436	1286344	1217311	344150	47085	508098	731134	119	51871	26618	16496	8757	30257	14413	9264	6580	121435	138691	142398	183992	1274958	688993	65	688876	74.3	651680	76.2	178671	95.5	629683	59.4	629650	67.9	598846	70.1	169211	90.5	47046
7/7/2021	27	RI	1515025	61600	617460	835965	0	143013	163347	177224	809975	1286829	1286737	1217631	344174	47097	508208	731404	120	51871	26618	16496	8757	30257	14413	9264	6580	121472	138733	142435	184005	1275355	689190	65.1	689073	74.3	651841	76.3	178688	95.5	629893	59.5	629860	67.9	599021	70.1	169220	90.5	47060
7/8/2021	27	RI	1524555	61600	618440	844515	0	143913	164374	178338	815070	1288950	1288858	1219258	344338	47136	508764	732926	124	51871	26618	16496	8757	30257	14413	9264	6580	121672	138962	142626	184093	1277502	690076	65.1	689959	74.4	652511	76.3	178755	95.6	631171	59.6	631138	68	600023	70.2	169313	90.5	47105
7/9/2021	27	RI	1525875	61600	619760	844515	0	144037	164516	178493	815775	1291234	1291139	1221088	344530	47222	509335	734545	132	51871	26618	16496	8757	30257	14413	9264	6580	121888	139208	142840	184195	1279732	691039	65.2	690920	74.5	653299	76.4	178830	95.6	632494	59.7	632460	68.2	601061	70.3	169404	90.6	47194
7/10/2021	27	RI	1528665	61600	620300	846765	0	144301	164817	178819	817267	1293080	1292985	1222588	344732	47301	509839	735805	135	51874	26618	16496	8760	30260	14413	9264	6583	122062	139407	143015	184303	1281558	691950	65.3	691831	74.6	654021	76.5	178929	95.7	633445	59.8	633411	68.3	601860	70.4	169504	90.6	47273
7/11/2021	28	RI	1528665	61600	620300	846765	0	144301	164817	178819	817267	1295061	1294965	1224214	344943	47351	510467	737093	150	51874	26618	16496	8760	30260	14413	9264	6583	122249	139620	143205	184416	1283521	692822	65.4	692703	74.7	654738	76.6	179000	95.7	634546	59.9	634511	68.4	602761	70.5	169602	90.7	47326
7/12/2021	28	RI	1528665	61600	620300	846765	0	144301	164817	178819	817267	1296707	1296611	1225513	345040	47400	510921	738231	155	51874	26618	16496	8760	30260	14413	9264	6583	122405	139798	143357	184468	1285131	693578	65.5	693459	74.8	655344	76.7	179043	95.7	635432	60	635397	68.5	603456	70.6	169650	90.7	47377
7/13/2021	28	RI	1529185	61600	620820	846765	0	144350	164873	178880	817545	1297715	1297619	1226320	345101	47425	511186	738949	155	51874	26618	16496	8760	30260	14413	9264	6583	122500	139906	143452	184501	1286157	694078	65.5	693959	74.8	655741	76.7	179071	95.7	635990	60	635955	68.6	603909	70.6	169681	90.7	47410
7/14/2021	28	RI	1530895	61600	622080	847215	0	144511	165058	179080	818459	1299207	1299111	1227537	345287	47474	511631	739921	181	51874	26618	16496	8760	30260	14413	9264	6583	122641	140067	143594	184600	1287587	694787	65.6	694668	74.9	656304	76.8	179160	95.8	636712	60.1	636677	68.6	604506	70.7	169756	90.8	47457
7/15/2021	28	RI	1532005	61600	622740	847665	0	144616	165177	179210	819053	1301351	1301255	1229250	345504	47552	512280	741316	203	51874	26618	16496	8760	30260	14413	9264	6583	122843	140298	143794	184716	1289661	695745	65.7	695626	75	657070	76.9	179242	95.8	637844	60.2	637809	68.8	605406	70.8	169859	90.8	47527
7/16/2021	28	RI	1533715	61600	624000	848115	0	144777	165362	179410	819967	1303331	1303235	1230852	345712	47614	512843	742652	222	51874	26618	16496	8760	30260	14413	9264	6583	123030	140512	143982	184827	1291569	696669	65.8	696550	75.1	657816	76.9	179306	95.9	638838	60.3	638803	68.9	606217	70.9	169962	90.9	47589
7/17/2021	28	RI	1534155	61600	624440	848115	0	144819	165409	179461	820202	1305234	1305137	1232404	345909	47688	513409	743895	242	51874	26618	16496	8760	30260	14413	9264	6583	123210	140717	144163	184933	1293442	697578	65.8	697458	75.2	658531	77	179404	95.9	639822	60.4	639787	69	607045	71	170046	90.9	47667
7/18/2021	29	RI	1534155	61600	624440	848115	0	144819	165409	179461	820202	1307002	1306905	1233809	346066	47724	513881	745145	252	51874	26618	16496	8760	30260	14413	9264	6583	123376	140908	144328	185017	1295163	698364	65.9	698244	75.3	659140	77.1	179467	95.9	640746	60.5	640711	69.1	607792	71.1	170114	90.9	47698
7/19/2021	29	RI	1537755	61600	624440	851715	0	145159	165797	179883	822127	1308305	1308208	1234813	346146	47748	514192	746113	252	51874	26618	16496	8760	30260	14413	9264	6583	123499	141048	144445	185059	1296473	699030	66	698910	75.4	659664	77.2	179511	96	641412	60.5	641377	69.2	608292	71.2	170147	91	47727
7/20/2021	29	RI	1538035	61600	624720	851715	0	145185	165827	179915	822276	1309194	1309097	1235519	346184	47761	514356	746821	256	51874	26618	16496	8760	30260	14413	9264	6583	123583	141144	144528	185080	1297377	699536	66	699416	75.4	660073	77.2	179531	96	641930	60.6	641895	69.2	608721	71.2	170169	91	47753
7/21/2021	29	RI	1540135	61600	626820	851715	0	145383	166054	180161	823399	1310650	1310553	1236708	346338	47826	514771	747784	269	51874	26618	16496	8760	30260	14413	9264	6583	123721	141301	144667	185162	1298775	700241	66.1	700121	75.5	660641	77.3	179585	96	642602	60.7	642567	69.3	609261	71.3	170217	91	47816
7/22/2021	29	RI	1542615	61600	629300	851715	0	145617	166321	180451	824725	1313042	1312942	1238597	346546	47904	515375	749480	283	51877	26618	16497	8762	30262	14413	9264	6585	123947	141558	144888	185273	1301099	701411	66.2	701288	75.6	661554	77.4	179686	96.1	643774	60.8	643739	69.4	610199	71.4	170305	91	47893
7/23/2021	29	RI	1549965	61600	633500	854865	0	146311	167114	181311	828654	1315071	1314970	1240211	346747	47980	515872	750922	297	51815	26613	16463	8739	30258	14413	9264	6581	124138	141777	145077	185381	1303065	702499	66.3	702375	75.7	662412	77.5	179775	96.1	644669	60.9	644634	69.5	610911	71.5	170394	91.1	47970
7/24/2021	29	RI	1551765	61600	635300	854865	0	146481	167308	181521	829617	1317086	1316985	1241841	346936	48025	516470	752278	313	51817	26613	16465	8739	30260	14413	9266	6581	124328	141994	145267	185482	1305045	703706	66.4	703582	75.9	663405	77.6	179862	96.2	645438	60.9	645403	69.6	611517	71.5	170460	91.1	48014
7/25/2021	30	RI	1551905	61600	635440	854865	0	146494	167323	181538	829692	1319080	1318979	1243432	347115	48087	517043	753628	322	51817	26613	16465	8739	30260	14413	9266	6581	124517	142209	145453	185577	1306963	704752	66.5	704628	76	664251	77.7	179944	96.2	646326	61	646291	69.7	612216	71.6	170524	91.2	48074
7/26/2021	30	RI	1551905	61600	635440	854865	0	146494	167323	181538	829692	1320594	1320492	1244640	347208	48101	517470	754696	327	51819	26613	16467	8739	30262	14413	9268	6581	124659	142372	145595	185627	1308448	705629	66.6	705505	76.1	664977	77.8	180013	96.2	646941	61.1	646905	69.7	612685	71.7	170550	91.2	48094
7/27/2021	30	RI	1553895	61600	636980	855315	0	146682	167537	181771	830756	1321618	1321515	1245470	347258	48110	517738	755438	332	51819	26613	16467	8739	30262	14413	9268	6581	124756	142483	145692	185654	1309443	706269	66.7	706144	76.1	665495	77.8	180038	96.3	647300	61.1	647264	69.8	612979	71.7	170569	91.2	48103
7/28/2021	30	RI	1555325	61600	637960	855765	0	146817	167692	181938	831520	1322996	1322891	1246593	347408	48176	518140	756324	356	51819	26613	16467	8739	30262	14413	9268	6581	124886	142631	145823	185734	1310838	707174	66.8	707047	76.2	666244	77.9	180108	96.3	647856	61.2	647820	69.8	613440	71.8	170624	91.2	48221
7/29/2021	30	RI	1558775	61600	640060	857115	0	147143	168064	182341	833365	1325135	1325028	1248355	347607	48254	518745	757756	380	51819	26613	16467	8739	30262	14413	9268	6581	125088	142862	146029	185840	1313606	708882	66.9	708754	76.4	667655	78.1	180219	96.4	648934	61.3	648897	70	614327	71.9	170706	91.3	48294
7/30/2021	30	RI	1563865	61600	640200	862065	0	147623	168612	182937	836086	1327428	1327320	1250224	347810	48339	519327	759368	394	51819	26613	16467	8739	30262	14413	9268	6581	125305	143109	146248	185949	1319100	712633	67.3	712503	76.8	670831	78.5	180427	96.5	650713	61.4	650676	70.2	615786	72	170826	91.3	48390
7/31/2021	30	RI	1565265	61600	641600	862065	0	147756	168763	183101	836834	1329473	1329364	1251918	348029	48401	519939	760730	403	51819	26613	16467	8739	30262	14413	9268	6581	125498	143329	146446	186066	1321116	713873	67.4	713742	77	671876	78.6	180536	96.5	651498	61.5	651461	70.2	616413	72.1	170902	91.4	48450
3/6/2021	9	VT	261100	7300	136800	117000	0	41844	0	51198	208815	184327	0	184196	90774	0	97866	86288	173	20842	9662	6859	4321	13176	5651	4233	3292	29540	0	36118	72597	180565	118292	19	0	0	118199	23.2	67668	54.1	61963	9.9	0	0	61919	12.1	20756	16.6	2
3/7/2021	10	VT	261100	7300	136800	117000	0	41844	0	51198	208815	191529	0	191398	96819	0	101084	90265	180	20954	9742	6891	4321	13225	5690	4243	3292	30694	0	37530	77431	187685	122891	19.7	0	0	122798	24.1	71677	57.3	64476	10.3	0	0	64432	12.6	22720	18.2	2
3/8/2021	10	VT	261100	7300	136800	117000	0	41844	0	51198	208815	198741	0	198608	103133	0	104620	93936	185	20996	9758	6917	4321	13255	5704	4259	3292	31850	0	38944	82481	194787	126974	20.3	0	0	126879	24.9	75313	60.2	67485	10.8	0	0	67440	13.2	25276	20.2	7
3/9/2021	10	VT	272530	7300	137700	127530	0	43675	0	53439	217956	203900	0	203766	107147	0	107214	96501	185	21057	9797	6939	4321	13297	5733	4272	3292	32677	0	39955	85691	199941	130466	20.9	0	0	130371	25.6	77946	62.3	69148	11.1	0	0	69102	13.5	26612	21.3	13
3/10/2021	10	VT	281530	7300	146700	127530	0	45118	0	55204	225154	207110	0	206975	109464	0	108163	98762	185	21108	9828	6959	4321	13335	5758	4285	3292	33191	0	40585	87544	203058	132811	21.3	0	0	132715	26	79460	63.5	69928	11.2	0	0	69882	13.7	27291	21.8	24
3/11/2021	10	VT	289750	7300	147900	134550	0	46435	0	56816	231728	212062	0	211927	112831	3	110331	101537	191	21167	9856	6990	4321	13386	5782	4312	3292	33985	0	41556	90237	207884	135916	21.8	0	0	135820	26.6	81638	65.3	71639	11.5	0	0	71593	14	28400	22.7	33
3/12/2021	10	VT	289750	7300	147900	134550	0	46435	0	56816	231728	217495	0	217195	114714	4	113488	103806	197	21195	9869	7005	4321	13395	5784	4319	3292	34856	0	42589	91743	213141	139766	22.4	0	0	139575	27.4	83135	66.5	73038	11.7	0	0	72915	14.3	28683	22.9	45
3/13/2021	10	VT	292890	7300	148700	136890	0	46938	0	57431	234239	231610	0	231298	125207	414	119777	111207	212	21257	9892	7044	4321	13408	5794	4322	3292	37118	0	45354	100134	226787	149120	23.9	0	0	148922	29.2	89540	71.6	77757	12.5	0	0	77629	15.2	32416	25.9	487
3/14/2021	11	VT	292890	7300	148700	136890	0	46938	0	57431	234239	231610	0	231298	125207	414	119777	111207	212	21306	9913	7072	4321	13441	5805	4344	3292	37118	0	45354	100134	226835	149158	23.9	0	0	148960	29.2	89551	71.6	77769	12.5	0	0	77641	15.2	32425	25.9	489
3/15/2021	11	VT	292890	7300	148700	136890	0	46938	0	57431	234239	239136	0	238809	130238	427	123302	115194	213	21359	9953	7085	4321	13464	5827	4345	3292	38324	0	46827	104158	234060	153973	24.7	0	0	153760	30.1	92279	73.8	80189	12.9	0	0	80061	15.7	34585	27.7	505
3/16/2021	11	VT	309820	7300	155100	147420	0	49652	0	60751	247779	243777	0	243444	133978	614	125754	117196	213	21404	9994	7089	4321	13494	5853	4349	3292	39068	0	47736	107149	238683	156682	25.1	0	0	156464	30.7	94332	75.4	82273	13.2	0	0	82144	16.1	36239	29	680
3/17/2021	11	VT	318720	7300	164000	147420	0	51078	0	62496	254896	246663	0	246323	135189	1724	126345	118381	213	21406	9994	7091	4321	13494	5854	4348	3292	39530	0	48300	108117	241556	158711	25.4	0	0	158490	31.1	94855	75.9	84148	13.5	0	0	84015	16.5	36941	29.5	1719
3/18/2021	11	VT	329210	8100	165500	155610	0	52759	0	64553	263286	252439	0	252092	137858	2303	128758	121159	219	21523	10067	7135	4321	13496	5855	4349	3292	40456	0	49431	110252	246978	162595	26.1	0	0	162364	31.8	96178	76.9	86222	13.8	0	0	86088	16.9	38241	30.6	2264
3/19/2021	11	VT	333720	8300	166300	159120	0	53482	0	65437	266893	259165	0	258804	141305	2455	131188	125301	221	21523	10067	7135	4321	13496	5855	4349	3292	41534	0	50747	113009	253591	167409	26.8	0	0	167165	32.8	97864	78.3	88186	14.1	0	0	88050	17.3	39920	31.9	2431
3/20/2021	11	VT	342960	9100	172400	161460	0	54963	0	67249	274282	266120	0	265733	144929	2792	133525	129575	228	21531	10072	7138	4321	13498	5854	4352	3292	42648	0	52106	115907	260286	172303	27.6	0	0	172049	33.7	99755	79.8	90314	14.5	0	0	90178	17.7	41512	33.2	2765
3/21/2021	12	VT	342960	9100	172400	161460	0	54963	0	67249	274282	274187	0	273786	149196	2851	137255	133852	229	21535	10073	7141	4321	13500	5854	4354	3292	43941	0	53685	119320	268301	177451	28.4	0	0	177183	34.7	101349	81.1	93226	14.9	0	0	93090	18.3	44115	35.3	2816
3/22/2021	12	VT	342960	9100	172400	161460	0	54963	0	67249	274282	277420	0	277011	150692	2901	138508	135780	231	21535	10073	7141	4321	13500	5854	4354	3292	44459	0	54318	120516	271477	179725	28.8	0	0	179449	35.2	101989	81.6	94166	15.1	0	0	94029	18.4	44944	35.9	2862
3/23/2021	12	VT	353420	9200	173400	170820	0	56639	0	69300	282648	283052	0	282610	153768	3555	140922	138344	231	21537	10075	7141	4321	13502	5857	4353	3292	45362	0	55415	122976	277055	183362	29.4	0	0	183054	35.9	103199	82.5	96754	15.5	0	0	96617	18.9	46774	37.4	3512
3/24/2021	12	VT	355290	9300	174000	171990	0	56939	0	69667	284143	286384	0	285904	154998	4447	141804	139902	231	21541	10077	7143	4321	13504	5857	4355	3292	45896	0	56061	123960	280318	185840	29.8	0	0	185493	36.4	103754	83	98352	15.8	0	0	98213	19.3	47463	38	4329
3/25/2021	12	VT	374580	9500	184900	180180	0	60030	0	73449	299571	290680	0	290159	157267	4553	143450	142446	231	21543	10078	7144	4321	13505	5857	4356	3292	46584	0	56896	125774	284463	188433	30.2	0	0	188048	36.9	104516	83.6	99990	16	0	0	99848	19.6	48890	39.1	4430
3/26/2021	12	VT	379490	9700	186100	183690	0	60817	0	74412	303497	296682	0	296145	160177	5341	146274	144834	233	21598	10092	7185	4321	13535	5858	4385	3292	47546	0	58069	128102	290208	192146	30.8	0	0	191745	37.6	105483	84.4	102707	16.5	0	0	102563	20.1	50741	40.6	5122
3/27/2021	12	VT	393330	13500	193800	186030	0	63035	0	77126	314566	303242	0	302675	163485	5454	148766	148788	234	21614	10104	7189	4321	13542	5864	4386	3292	48597	0	59350	130747	296660	196126	31.4	0	0	195695	38.4	106391	85.1	105283	16.9	0	0	105139	20.6	53040	42.4	5232
3/28/2021	13	VT	393330	13500	193800	186030	0	63035	0	77126	314566	310003	0	309400	167579	5613	151803	152351	236	21645	10119	7205	4321	13559	5869	4398	3292	49681	0	60669	134021	303368	199645	32	0	0	199179	39.1	107398	85.9	108611	17.4	0	0	108467	21.3	56027	44.8	5377
3/29/2021	13	VT	393330	13500	193800	186030	0	63035	0	77126	314566	316145	0	315497	170360	5724	154405	155780	236	21669	10139	7209	4321	13563	5872	4399	3292	50665	0	61864	136245	309426	203266	32.6	0	0	202756	39.8	107922	86.3	111151	17.8	0	0	111007	21.8	58249	46.6	5488
3/30/2021	13	VT	409540	13700	194600	201240	0	65633	0	80304	327530	323388	0	322698	174556	5770	157467	159915	236	21670	10140	7209	4321	13564	5872	4400	3292	51826	0	63276	139601	316590	206956	33.2	0	0	206403	40.5	108858	87.1	114662	18.4	0	0	114517	22.5	61453	49.1	5534
3/31/2021	13	VT	417840	13700	202900	201240	0	66963	0	81932	334168	328451	0	327716	177153	5939	158725	163551	236	21678	10148	7209	4321	13567	5876	4399	3292	52637	0	64260	141678	321628	209145	33.5	0	0	208547	40.9	109299	87.4	117656	18.9	0	0	117509	23	63582	50.8	5690
4/1/2021	13	VT	432900	16800	205500	210600	0	69376	0	84885	346212	333676	0	332898	179583	5981	160451	167003	241	21684	10148	7215	4321	13569	5875	4402	3292	53475	0	65276	143622	326847	212105	34	0	0	211351	41.4	109730	87.8	119943	19.2	0	0	119789	23.5	65516	52.4	5730
4/2/2021	13	VT	439750	16900	206400	216450	0	70474	0	86228	351690	341568	0	340757	183200	6708	163971	170646	243	21687	10148	7218	4321	13569	5875	4402	3292	54739	0	66817	146514	334663	216254	34.7	0	0	215465	42.2	110456	88.3	124263	19.9	0	0	124106	24.3	68353	54.7	6399
4/3/2021	13	VT	457350	26400	214500	216450	0	73295	0	89679	365766	360030	0	349114	186829	8327	170683	180771	249	21701	10157	7223	4321	13575	5878	4405	3292	57698	0	68456	149417	352535	226900	36.4	0	0	219975	43.1	111196	88.9	133072	21.3	0	0	127926	25.1	71134	56.9	8007
4/4/2021	14	VT	457350	26400	214500	216450	0	73295	0	89679	365766	360745	0	349795	186897	8327	171398	180771	249	21701	10157	7223	4321	13575	5878	4405	3292	57813	0	68589	149471	353427	227068	36.4	0	0	219998	43.1	111197	88.9	133803	21.4	0	0	128592	25.2	71203	56.9	8014
4/5/2021	14	VT	457350	26400	214500	216450	0	73295	0	89679	365766	370232	0	349875	186907	8990	175170	185816	256	21701	10157	7223	4321	13575	5878	4405	3292	59333	0	68605	149479	362793	232419	37.2	0	0	220001	43.1	111192	88.9	138468	22.2	0	0	128669	25.2	71218	57	8672
4/6/2021	14	VT	474090	28700	214900	230490	0	75977	0	92962	379154	376259	0	375267	196461	9278	177511	189214	256	21702	10157	7224	4321	13576	5877	4407	3292	60299	0	73584	157120	368696	235562	37.8	0	0	234589	46	112471	89.9	141456	22.7	0	0	141274	27.7	79261	63.4	8966
4/7/2021	14	VT	481990	28700	222800	230490	0	77243	0	94511	385472	379673	0	378598	196974	9571	178323	191523	256	21705	10157	7227	4321	13576	5878	4406	3292	60846	0	74237	157530	372166	238117	38.2	0	0	237228	46.5	112607	90.1	142678	22.9	0	0	142499	27.9	79666	63.7	9275
4/8/2021	14	VT	493850	30600	223400	239850	0	79144	0	96836	394957	385034	0	383931	198609	9943	180188	194637	266	21705	10157	7227	4321	13576	5877	4407	3292	61705	0	75283	158838	377495	241043	38.6	0	0	240128	47.1	112853	90.3	145510	23.3	0	0	145328	28.5	81100	64.9	9650
4/9/2021	14	VT	501360	30800	227200	243360	0	80348	0	98309	400963	394597	0	393441	201188	11463	183615	199253	266	21705	10157	7227	4321	13576	5878	4406	3292	63238	0	77148	160900	386903	246275	39.5	0	0	245316	48.1	113307	90.6	151206	24.2	0	0	151012	29.6	83176	66.5	11175
4/10/2021	14	VT	515960	38500	234100	243360	0	82687	0	101172	412639	406472	0	405264	203813	12992	187928	205285	267	21705	10157	7227	4321	13576	5878	4406	3292	65141	0	79466	163000	398709	252500	40.5	0	0	251499	49.3	113703	90.9	158310	25.4	0	0	158106	31	85363	68.3	12705
4/11/2021	15	VT	515960	38500	234100	243360	0	82687	0	101172	412639	416718	0	415466	206467	13757	191731	210956	274	21705	10157	7227	4321	13576	5878	4406	3292	66783	0	81466	165122	408938	258219	41.4	0	0	257179	50.4	114093	91.2	163581	26.2	0	0	163368	32	87590	70.1	13479
4/12/2021	15	VT	515960	38500	234100	243360	0	82687	0	101172	412639	427958	0	426640	208410	15704	195499	216479	276	21705	10157	7227	4321	13576	5877	4407	3292	68584	0	83658	166676	419935	264954	42.5	0	0	263870	51.7	114594	91.6	169769	27.2	0	0	169531	33.2	89075	71.2	15408
4/13/2021	15	VT	528620	40000	235900	252720	0	84716	0	103654	422764	441375	0	439920	212103	17202	200166	223731	276	21708	10158	7229	4321	13578	5879	4407	3292	70734	0	86262	169629	433184	268952	43.1	0	0	267822	52.5	114825	91.8	173413	27.8	0	0	173151	34	90697	72.5	16252
4/14/2021	15	VT	538360	40200	243100	255060	0	86277	0	105564	430554	440821	0	439324	210632	19269	198636	222640	276	21708	10158	7229	4321	13578	5879	4407	3292	70646	0	86145	168453	432786	273837	43.9	0	0	272637	53.5	114960	91.9	177298	28.4	0	0	176996	34.7	91007	72.8	18983
4/15/2021	15	VT	555860	40200	248900	266760	0	89082	0	108996	444549	448151	0	446571	211708	20975	200572	226324	280	21708	10158	7229	4321	13578	5878	4408	3292	71820	0	87566	169314	440088	278618	44.7	0	0	277363	54.4	115211	92.1	181510	29.1	0	0	181177	35.5	91848	73.5	20678
4/16/2021	15	VT	556360	40200	249400	266760	0	89162	0	109094	444949	456442	0	454816	213536	22787	203703	229669	283	21708	10158	7229	4321	13578	5878	4408	3292	73149	0	89182	170776	448346	283986	45.5	0	0	282691	55.4	115571	92.4	186187	29.8	0	0	185842	36.4	93337	74.6	22476
4/17/2021	15	VT	570360	40200	251700	278460	0	91405	0	111839	456146	456714	0	455088	213592	22800	203962	229669	283	21708	10158	7229	4321	13578	5878	4408	3292	73193	0	89236	170820	448805	284195	45.5	0	0	282896	55.5	115603	92.5	186455	29.9	0	0	186110	36.5	93375	74.7	22495
4/18/2021	16	VT	570360	40200	251700	278460	0	91405	0	111839	456146	474833	0	473045	217015	23284	212819	238216	514	21708	10158	7229	4321	13578	5878	4408	3292	76096	0	92757	173558	466446	294659	47.2	0	0	293250	57.5	116372	93.1	194015	31.1	0	0	193619	38	95866	76.7	22970
4/19/2021	16	VT	570360	40200	251700	278460	0	91405	0	111839	456146	482794	0	480891	218462	23330	216353	242596	515	21708	10158	7229	4321	13578	5878	4408	3292	77372	0	94295	174715	474045	298921	47.9	0	0	297476	58.3	117060	93.6	197369	31.6	0	0	196928	38.6	96527	77.2	23007
4/20/2021	16	VT	593200	40200	260500	292500	0	95066	0	116317	474412	491770	0	489801	221657	23638	220838	246779	515	21708	10158	7229	4321	13578	5879	4407	3292	78811	0	96042	177270	483014	302169	48.4	0	0	300692	59	117253	93.8	203358	32.6	0	0	202880	39.8	99487	79.6	23290
4/21/2021	16	VT	602600	40200	269900	292500	0	96572	0	118161	481930	496149	0	494079	222073	23641	221997	249996	515	21708	10158	7229	4321	13578	5879	4407	3292	79512	0	96881	177603	487440	305255	48.9	0	0	303712	59.6	117368	93.9	204701	32.8	0	0	204185	40	99789	79.8	23297
4/22/2021	16	VT	616260	40200	274200	301860	0	98761	0	120839	492854	502374	0	500210	223187	23687	224547	253622	518	21709	10159	7229	4321	13579	5879	4408	3292	80510	0	98083	178494	493616	308465	49.4	0	0	306862	60.2	117613	94.1	207703	33.3	0	0	207151	40.6	100639	80.5	23344
4/23/2021	16	VT	623570	40200	278000	305370	0	99933	0	122272	498700	506735	0	504489	223742	23693	226333	256191	518	21709	10159	7229	4321	13579	5880	4407	3292	81209	0	98923	178938	497975	310949	49.8	0	0	309282	60.6	117739	94.2	209578	33.6	0	0	209008	41	101049	80.8	23349
4/24/2021	16	VT	633640	40200	286900	306540	0	101547	0	124247	506754	515788	0	513389	224874	23700	230031	261537	520	21709	10159	7229	4321	13579	5880	4407	3292	82660	0	100668	179843	506930	315912	50.6	0	0	314120	61.6	117939	94.3	213558	34.2	0	0	212952	41.8	101929	81.5	23355
4/25/2021	17	VT	633640	40200	286900	306540	0	101547	0	124247	506754	525641	0	522795	225850	23725	235049	266347	520	21709	10159	7229	4321	13579	5879	4408	3292	84239	0	102512	180624	516709	322109	51.6	0	0	319895	62.7	118124	94.5	217157	34.8	0	0	216526	42.5	102686	82.1	23379
4/26/2021	17	VT	633640	40200	286900	306540	0	101547	0	124247	506754	537515	0	534381	226935	23741	240620	272632	522	21709	10159	7229	4321	13579	5879	4408	3292	86142	0	104784	181491	528442	328621	52.7	0	0	326160	64	118327	94.6	222382	35.6	0	0	221711	43.5	103538	82.8	23392
4/27/2021	17	VT	651190	40200	286900	324090	0	104359	0	127688	520790	543879	0	540639	227413	23749	242963	276645	522	21709	10159	7229	4321	13579	5879	4408	3292	87162	0	106011	181874	534762	332511	53.3	0	0	329965	64.7	118433	94.7	224807	36	0	0	224112	43.9	103904	83.1	23395
4/28/2021	17	VT	660990	40400	296500	324090	0	105930	0	129610	528627	549084	0	545669	227773	23750	244676	280136	522	21709	10159	7229	4321	13579	5879	4408	3292	87996	0	106997	182162	539881	335642	53.8	0	0	332987	65.3	118516	94.8	226800	36.3	0	0	226032	44.3	104179	83.3	23405
4/29/2021	17	VT	671950	41100	297400	333450	0	107686	0	131759	537392	556060	0	552026	228362	23822	247119	284595	524	21710	10160	7229	4321	13580	5881	4407	3292	89114	0	108244	182633	546742	340072	54.5	0	0	336818	66	118679	94.9	229298	36.7	0	0	228508	44.8	104594	83.6	23475
4/30/2021	17	VT	682870	41600	300800	340470	0	109436	0	133900	546126	563428	0	559189	229047	24122	250388	288393	525	21715	10164	7230	4321	13584	5883	4409	3292	90295	0	109648	183180	553648	343866	55.1	0	0	340526	66.8	118850	95.1	232682	37.3	0	0	231865	45.5	105078	84	23753
5/1/2021	17	VT	694440	44700	308100	341640	0	111290	0	136169	555379	570823	0	566486	229839	24753	253846	291699	525	21715	10164	7230	4321	13584	5884	4408	3292	91480	0	111079	183814	561028	347866	55.7	0	0	344457	67.5	119055	95.2	236673	37.9	0	0	235824	46.2	105694	84.5	24376
5/2/2021	18	VT	694440	44700	308100	341640	0	111290	0	136169	555379	580936	0	576439	230608	25226	258509	296672	529	21715	10164	7230	4321	13584	5884	4408	3292	93100	0	113031	184429	570908	353166	56.6	0	0	349631	68.6	119312	95.4	241701	38.7	0	0	240818	47.2	106222	85	24841
5/3/2021	18	VT	694440	44700	308100	341640	0	111290	0	136169	555379	589665	0	584515	231002	25791	261337	302005	532	21715	10164	7230	4321	13584	5884	4408	3292	94499	0	114614	184744	579456	358437	57.4	0	0	354284	69.5	119454	95.5	245497	39.3	0	0	244575	48	106472	85.2	25378
5/4/2021	18	VT	710550	45000	308700	356850	0	113872	0	139328	568263	595369	0	590118	231399	26673	263595	304569	532	21715	10164	7230	4321	13584	5884	4408	3292	95413	0	115713	185061	585145	361667	58	0	0	357441	70.1	119585	95.6	248809	39.9	0	0	247853	48.6	106779	85.4	26236
5/5/2021	18	VT	717650	45000	315800	356850	0	115010	0	140720	573941	599965	0	594540	231567	26989	264912	307532	532	21715	10164	7230	4321	13584	5883	4409	3292	96150	0	116580	185196	589715	364642	58.4	0	0	360300	70.6	119680	95.7	250698	40.2	0	0	249693	49	106886	85.5	26538
5/6/2021	18	VT	733340	46600	319360	367380	0	117525	0	143797	586489	606172	0	600335	231990	27528	267213	310896	535	21718	10166	7231	4321	13587	5885	4410	3292	97145	0	117716	185534	595488	367932	59	0	0	363217	71.2	119820	95.8	253677	40.7	0	0	252637	49.5	107161	85.7	27038
5/7/2021	18	VT	742300	47000	325580	369720	0	118960	0	145554	593655	611581	0	605641	232382	28158	269280	313606	537	21718	10166	7231	4321	13587	5886	4409	3292	98012	0	118757	185848	601207	371158	59.5	0	0	366344	71.8	120004	96	256757	41.1	0	0	255685	50.1	107409	85.9	27632
5/8/2021	18	VT	757120	48300	334420	374400	0	121335	0	148460	605507	616692	0	610636	232863	28630	271021	316502	539	21721	10169	7231	4321	13587	5885	4410	3292	98831	0	119736	186232	606154	374046	59.9	0	0	369148	72.4	120236	96.2	259250	41.5	0	0	258142	50.6	107646	86.1	28074
5/9/2021	19	VT	757120	48300	334420	374400	0	121335	0	148460	605507	632395	0	625314	233749	29217	277440	325198	540	21724	10172	7231	4321	13587	5886	4409	3292	101347	0	122614	186941	621615	382267	61.3	0	0	376416	73.8	120585	96.4	266995	42.8	0	0	265817	52.1	108204	86.5	28601
5/10/2021	19	VT	757120	48300	334420	374400	0	121335	0	148460	605507	639833	0	632285	234180	30082	280095	329112	544	21724	10172	7231	4321	13587	5886	4409	3292	102539	0	123981	187286	628815	386379	61.9	0	0	380097	74.5	120776	96.6	270812	43.4	0	0	269596	52.9	108454	86.7	29336
5/11/2021	19	VT	768920	48300	334520	386100	0	123227	0	150773	614944	644114	0	636278	234435	30362	281948	331260	544	21724	10172	7231	4321	13587	5886	4409	3292	103225	0	124764	187490	633169	388794	62.3	0	0	382253	75	120888	96.7	273004	43.8	0	0	271758	53.3	108587	86.8	29624
5/12/2021	19	VT	779270	48500	343500	387270	0	124885	0	152803	623222	650557	0	642524	234732	31337	284018	334658	544	21724	10172	7231	4321	13587	5885	4410	3292	104258	0	125989	187727	639382	391858	62.8	0	0	385187	75.5	121043	96.8	276965	44.4	0	0	275651	54.1	108785	87	30444
5/13/2021	19	VT	792320	48900	345620	397800	0	126977	143810	155362	633658	655013	655005	646820	235102	31779	285463	337227	544	21734	10173	7240	4321	13597	5886	4419	3292	104972	118886	126831	188023	644301	394534	63.2	394512	71.6	387687	76	121194	96.9	279619	44.8	279608	50.8	278256	54.6	108996	87.2	30867
5/14/2021	19	VT	796140	49200	349140	397800	0	127589	144503	156111	636713	660666	660656	652223	235574	32186	287765	340170	545	21734	10173	7240	4321	13597	5887	4418	3292	105878	119912	127891	188400	649805	397152	63.6	397130	72.1	390118	76.5	121357	97.1	282876	45.3	282865	51.3	281447	55.2	109284	87.4	31248
5/15/2021	19	VT	808250	49200	357740	401310	0	129530	146701	158485	646398	667634	667624	659018	235984	32559	290906	343623	546	21734	10173	7240	4321	13597	5887	4418	3292	106995	121177	129223	188728	656738	399944	64.1	399922	72.6	392813	77	121492	97.2	287383	46.1	287372	52.2	285869	56.1	109549	87.6	31631
5/16/2021	20	VT	808250	49200	357740	401310	0	129530	146701	158485	646398	676648	676635	667198	236666	32865	294373	348860	550	21734	10173	7240	4321	13597	5887	4418	3292	108439	122812	130827	189274	665161	403357	64.6	403331	73.2	395815	77.6	121745	97.4	292678	46.9	292667	53.1	290806	57	109894	87.9	31930
5/17/2021	20	VT	808250	49200	357740	401310	0	129530	146701	158485	646398	683484	683465	672964	236961	33212	296468	353251	553	21734	10173	7240	4321	13597	5887	4418	3292	109535	124052	131958	189510	671895	406709	65.2	406677	73.8	398303	78.1	121880	97.5	296399	47.5	296388	53.8	294317	57.7	110046	88	32280
5/18/2021	20	VT	819950	49200	357740	413010	0	131405	148825	160780	655755	689046	689023	677640	237124	33337	298436	356720	553	21734	10173	7240	4321	13597	5887	4418	3292	110426	125061	132875	189640	677462	408974	65.5	408938	74.2	399755	78.4	121939	97.5	299815	48	299804	54.4	297652	58.4	110150	88.1	32410
5/19/2021	20	VT	839700	50000	368500	421200	0	134570	152409	164652	671550	692516	692492	680516	237240	33410	299608	358943	555	21734	10173	7240	4321	13597	5887	4418	3292	110982	125691	133439	189733	681179	410604	65.8	410565	74.5	400838	78.6	121993	97.6	301979	48.4	301967	54.8	299739	58.8	110227	88.2	32491
5/20/2021	20	VT	851610	50300	369580	431730	0	136478	154571	166988	681076	697965	697939	684627	237519	33619	301022	362765	559	21734	10173	7240	4321	13597	5887	4418	3292	111855	126679	134245	189956	686654	412806	66.2	412764	74.9	402217	78.9	122092	97.6	305465	49	305453	55.4	302695	59.4	110410	88.3	32717
5/21/2021	20	VT	854980	50500	371580	432900	0	137018	155183	167648	683771	718334	718307	703452	245190	34495	316166	367110	563	21734	10173	7240	4321	13597	5886	4419	3292	115120	130376	137936	196091	702274	420948	67.5	420904	76.4	408882	80.2	124398	99.5	313653	50.3	313640	56.9	310771	60.9	112691	90.1	33454
5/22/2021	20	VT	855540	50500	372140	432900	0	137108	155285	167758	684219	725780	725752	708610	245510	34808	318181	372223	568	21734	10173	7240	4321	13597	5886	4419	3292	116313	131727	138947	196347	709693	425085	68.1	425040	77.1	410813	80.6	124513	99.6	317242	50.8	317229	57.6	314268	61.6	112885	90.3	33773
5/23/2021	21	VT	855540	50500	372140	432900	0	137108	155285	167758	684219	735897	735868	716616	245883	35080	322127	378122	568	21734	10173	7240	4321	13597	5886	4419	3292	117934	133563	140517	196645	719571	429773	68.9	429727	78	413519	81.1	124654	99.7	322688	51.7	322675	58.6	319585	62.7	113091	90.4	34038
5/24/2021	21	VT	855540	50500	372140	432900	0	137108	155285	167758	684219	746636	746606	724909	246200	35656	325020	385391	569	21734	10173	7240	4321	13597	5887	4418	3292	119655	135512	142143	196899	730205	434557	69.6	434510	78.9	416387	81.6	124786	99.8	329084	52.7	329071	59.7	325446	63.8	113284	90.6	34603
5/25/2021	21	VT	870880	51300	372640	446940	0	139567	158069	170766	696487	750510	750480	728203	246341	35915	326514	387512	569	21734	10173	7240	4321	13597	5886	4419	3292	120276	136216	142789	197011	734087	436250	69.9	436203	79.2	417556	81.9	124853	99.9	331529	53.1	331516	60.2	327823	64.3	113382	90.7	34863
5/26/2021	21	VT	879620	51300	381380	446940	0	140967	159655	172480	703477	755048	755018	731677	246473	36134	327893	390452	569	21734	10173	7240	4321	13597	5886	4419	3292	121003	137039	143471	197117	738614	438135	70.2	438088	79.5	418478	82.1	124917	99.9	334376	53.6	334363	60.7	330572	64.8	113471	90.7	35081
5/27/2021	21	VT	880340	51600	381800	446940	0	141083	159786	172621	704052	751854	751823	727641	246456	32429	325910	392943	572	21735	10174	7240	4321	13597	5887	4418	3292	120492	136459	142679	197103	736109	433173	69.4	433125	78.6	412801	80.9	124697	99.7	333208	53.4	333195	60.5	328996	64.5	113403	90.7	31467
5/28/2021	21	VT	881500	51600	382960	446940	0	141269	159996	172849	704980	757675	757643	732723	246809	32589	328511	395996	579	21735	10174	7240	4321	13597	5887	4418	3292	121424	137516	143676	197386	742032	435174	69.7	435125	79	414201	81.2	124822	99.8	337278	54.1	337265	61.2	332921	65.3	113599	90.9	31632
5/29/2021	21	VT	897370	51600	383620	462150	0	143812	162877	175960	717672	763002	762970	737432	247160	32827	330796	398795	584	21738	10174	7243	4321	13600	5886	4422	3292	122278	138483	144599	197666	747355	436669	70	436620	79.2	415396	81.5	124938	99.9	341324	54.7	341311	61.9	336651	66	113820	91	31865
5/30/2021	22	VT	897370	51600	383620	462150	0	143812	162877	175960	717672	768866	768834	742262	247476	33074	333035	402166	591	21738	10174	7243	4321	13600	5886	4422	3292	123218	139547	145546	197919	753119	438178	70.2	438129	79.5	416471	81.7	125037	100	345799	55.4	345786	62.8	340538	66.8	114033	91.2	32098
5/31/2021	22	VT	897370	51600	383620	462150	0	143812	162877	175960	717672	774149	774115	746510	247718	33268	334948	405338	595	21738	10174	7243	4321	13600	5887	4421	3292	124065	140505	146379	198113	758290	439926	70.5	439875	79.8	417576	81.9	125133	99.9	349392	56	349379	63.4	343752	67.4	114183	91.3	32283
6/1/2021	22	VT	897370	51600	383620	462150	0	143812	162877	175960	717672	777292	777258	749177	247834	33444	336388	406865	595	21738	10174	7243	4321	13600	5887	4421	3292	124568	141076	146902	198205	761491	440908	70.7	440857	80	418312	82	125177	99.9	351788	56.4	351775	63.8	345914	67.8	114271	91.4	32462
6/2/2021	22	VT	898540	51600	383620	463320	0	143999	163089	176190	718608	778794	778760	750518	247903	33540	337084	407575	595	21738	10174	7243	4321	13600	5886	4422	3292	124809	141349	147165	198261	763068	441390	70.7	441339	80.1	418701	82.1	125204	99.9	352977	56.6	352964	64.1	347031	68	114328	91.4	32559
6/3/2021	22	VT	900390	52000	383900	464490	0	144296	163425	176553	720087	780410	780376	752016	248026	33601	337722	408492	595	21738	10174	7243	4321	13600	5886	4422	3292	125068	141642	147459	198359	764674	441738	70.8	441687	80.2	419008	82.2	125238	99.9	354287	56.8	354274	64.3	348263	68.3	114422	91.5	32618
6/4/2021	22	VT	901970	52600	384880	464490	0	144549	163712	176862	721351	783392	783356	754728	248287	33783	338963	410047	599	21738	10174	7243	4321	13600	5887	4421	3292	125546	142183	147991	198568	767624	442506	70.9	442453	80.3	419622	82.3	125306	99.9	356637	57.2	356623	64.7	350496	68.7	114599	91.7	32796
6/5/2021	22	VT	904700	52700	386340	465660	0	144987	164207	177398	723534	788956	788917	759458	248628	34381	340982	412991	602	21738	10174	7243	4321	13600	5886	4422	3292	126437	143192	148918	198840	773076	444268	71.2	444213	80.6	420876	82.5	125437	99.9	360867	57.8	360852	65.5	354425	69.5	114846	91.8	33364
6/6/2021	23	VT	904700	52700	386340	465660	0	144987	164207	177398	723534	793851	793809	763609	248948	34630	343061	415554	606	21738	10174	7243	4321	13600	5886	4422	3292	127222	144080	149732	199096	777822	445426	71.4	445368	80.8	421785	82.7	125539	99.9	364639	58.4	364624	66.2	357737	70.1	115047	92	33576
6/7/2021	23	VT	904700	52700	386340	465660	0	144987	164207	177398	723534	798069	798022	766765	249214	34831	344437	418191	610	21738	10174	7243	4321	13600	5887	4421	3292	127898	144845	150351	199309	781939	446489	71.6	446426	81	422593	82.9	125633	99.9	367863	59	367848	66.8	360163	70.6	115206	92.1	33761
6/8/2021	23	VT	904700	52700	386340	465660	0	144987	164207	177398	723534	801227	801176	768982	249365	34982	345505	420130	610	21738	10174	7243	4321	13600	5886	4422	3292	128404	145417	150786	199430	785308	447248	71.7	447180	81.2	423176	83	125694	99.9	370619	59.4	370602	67.3	362032	71	115320	92.2	33913
6/9/2021	23	VT	905680	52700	387320	465660	0	145144	164385	177590	724318	801943	801890	769439	249401	35029	345660	420644	610	21738	10174	7243	4321	13600	5886	4422	3292	128519	145547	150875	199459	786017	447542	71.7	447472	81.2	423390	83	125721	99.9	371051	59.5	371034	67.3	362285	71	115336	92.2	33953
6/10/2021	23	VT	906380	52700	388020	465660	0	145256	164512	177727	724878	804718	804662	771326	249578	35197	346429	422480	612	21738	10174	7243	4321	13600	5887	4421	3292	128963	146050	151245	199600	788792	448270	71.8	448198	81.4	423983	83.1	125800	99.9	373214	59.8	373196	67.7	363711	71.3	115440	92.3	34108
6/11/2021	23	VT	908200	52700	389840	465660	0	145547	164843	178084	726333	804718	804662	771326	249578	35197	346429	422480	612	21738	10174	7243	4321	13600	5887	4421	3292	128963	146050	151245	199600	788879	448298	71.8	448226	81.4	424007	83.1	125802	99.9	373274	59.8	373256	67.7	363763	71.3	115445	92.3	34110
6/12/2021	23	VT	908200	52700	389840	465660	0	145547	164843	178084	726333	809876	809815	774730	249834	35522	347986	425754	614	21738	10174	7243	4321	13600	5886	4422	3292	129790	146985	151913	199805	794009	449320	72	449243	81.5	424884	83.3	125893	99.9	377683	60.5	377665	68.5	366553	71.9	115615	92.5	34431
6/13/2021	24	VT	908200	52700	389840	465660	0	145547	164843	178084	726333	815331	815264	777846	250089	35799	349089	429822	621	21742	10174	7247	4321	13604	5886	4426	3292	130664	147974	152524	200009	799345	450476	72.2	450394	81.7	425766	83.5	125980	99.9	382096	61.2	382077	69.3	368897	72.3	115757	92.6	34684
6/14/2021	24	VT	908200	52700	389840	465660	0	145547	164843	178084	726333	820378	820305	780912	250337	36069	350073	433615	621	21742	10174	7247	4321	12937	5802	4291	2844	131473	148889	153125	200207	804252	451464	72.4	451377	81.9	426559	83.6	126065	99.9	386230	61.9	386210	70.1	371258	72.8	115917	92.7	34933
6/15/2021	24	VT	908500	52700	390140	465660	0	145596	164897	178143	726573	825996	825911	784468	250635	36355	351662	437358	621	21742	10174	7247	4321	12937	5802	4291	2844	132373	149907	153822	200445	809847	452570	72.5	452471	82.1	427432	83.8	126148	99.9	390970	62.7	390949	71	374161	73.4	116114	92.9	35213
6/16/2021	24	VT	908500	52700	390140	465660	0	145596	164897	178143	726573	827969	827881	785514	250691	36461	352188	438699	621	21742	10174	7247	4321	12937	5802	4291	2844	132690	150264	154027	200490	811886	452968	72.6	452866	82.2	427743	83.9	126167	99.9	392724	62.9	392702	71.3	375084	73.5	116164	92.9	35329
6/17/2021	24	VT	910560	52800	392100	465660	0	145926	165271	178547	728221	830662	830561	787059	250891	36666	352720	440651	625	21742	10174	7247	4321	12937	5802	4291	2844	133121	150751	154330	200650	814538	453657	72.7	453542	82.3	428284	84	126236	99.9	394874	63.3	394852	71.7	376255	73.8	116284	93	35532
6/18/2021	24	VT	910980	52800	392520	465660	0	145993	165347	178629	728557	832904	832796	788651	251095	36818	353375	442086	625	21742	10174	7247	4321	12937	5802	4291	2844	133481	151156	154642	200813	816653	454452	72.8	454330	82.5	428928	84.1	126320	99.9	396281	63.5	396259	71.9	377173	74	116380	93.1	35676
6/19/2021	24	VT	912630	52800	393000	466830	0	146257	165647	178953	729876	835927	835818	790558	251367	37172	354210	443920	625	21742	10174	7247	4321	12937	5802	4291	2844	133965	151705	155016	201031	819586	455440	73	455317	82.6	429714	84.3	126426	99.9	398535	63.9	398513	72.3	378529	74.2	116536	93.2	36019
6/20/2021	25	VT	912630	52800	393000	466830	0	146257	165647	178953	729876	838245	838134	792132	251582	37329	354928	445362	626	21742	10174	7247	4321	12937	5802	4291	2844	134337	152125	155325	201203	821809	456145	73.1	456022	82.8	430280	84.4	126494	99.9	400190	64.1	400166	72.6	379580	74.4	116668	93.3	36161
6/21/2021	25	VT	912630	52800	393000	466830	0	146257	165647	178953	729876	839933	839821	793186	251729	37457	355199	446651	626	21742	10174	7247	4321	12937	5802	4291	2844	134607	152431	155532	201320	823495	456656	73.2	456533	82.9	430673	84.4	126544	99.9	401475	64.3	401450	72.9	380345	74.6	116764	93.4	36277
6/22/2021	25	VT	912630	52800	393000	466830	0	146257	165647	178953	729876	840948	840836	793927	251794	37542	355497	447283	626	21742	10174	7247	4321	12937	5802	4291	2844	134770	152616	155677	201372	824488	457072	73.3	456949	82.9	430999	84.5	126578	99.9	402130	64.4	402105	73	380818	74.7	116807	93.4	36358
6/23/2021	25	VT	912630	52800	393000	466830	0	146257	165647	178953	729876	841409	841297	794277	251828	37603	355591	447589	626	21742	10174	7247	4321	12937	5802	4291	2844	134844	152699	155745	201400	824978	457301	73.3	457178	83	431183	84.5	126592	99.9	402448	64.5	402422	73	381062	74.7	116834	93.4	36418
6/24/2021	25	VT	912910	52800	393280	466830	0	146302	165697	179008	730100	842306	842194	794977	251972	37696	355917	448066	627	21742	10174	7247	4321	12937	5802	4291	2844	134987	152862	155883	201515	825827	457658	73.3	457535	83	431476	84.6	126637	99.9	403019	64.6	402993	73.1	381507	74.8	116911	93.5	36502
6/25/2021	25	VT	914450	52800	394820	466830	0	146549	165977	179310	731332	843447	843335	795881	252127	37776	356298	448744	629	21742	10174	7247	4321	12937	5802	4291	2844	135170	153069	156060	201639	827039	458160	73.4	458037	83.1	431881	84.7	126705	99.9	403806	64.7	403780	73.3	382146	74.9	117000	93.6	36587
6/26/2021	25	VT	919700	52800	396560	470340	0	147390	166930	180339	735531	844624	844512	796832	252287	37927	356627	449439	631	21742	10174	7247	4321	12937	5802	4291	2844	135359	153283	156246	201767	828137	458660	73.5	458535	83.2	432284	84.8	126769	99.9	404532	64.8	404503	73.4	382733	75	117087	93.6	36720
6/27/2021	26	VT	919700	52800	396560	470340	0	147390	166930	180339	735531	846285	846172	797955	252469	38035	357106	450511	633	21742	10174	7247	4321	12937	5802	4291	2844	135625	153584	156467	201912	829732	459353	73.6	459227	83.4	432731	84.9	126828	99.9	405531	65	405502	73.6	383448	75.2	117176	93.7	36822
6/28/2021	26	VT	919700	52800	396560	470340	0	147390	166930	180339	735531	848544	848431	799933	252670	38369	358066	451475	634	21742	10174	7247	4321	12937	5802	4291	2844	135987	153994	156855	202073	831868	460276	73.8	460150	83.5	433521	85	126891	99.9	406979	65.2	406950	73.9	384747	75.4	117308	93.8	37062
6/29/2021	26	VT	919700	52800	396560	470340	0	147390	166930	180339	735531	851249	851136	802441	252800	38563	359558	452494	634	21742	10174	7247	4321	12937	5802	4291	2844	136421	154485	157346	202177	834448	461022	73.9	460896	83.7	434210	85.1	126920	99.9	408966	65.5	408937	74.2	386595	75.8	117405	93.9	37225
6/30/2021	26	VT	920260	52800	397120	470340	0	147480	167031	180449	735978	851583	851470	802700	252835	38624	359624	452701	634	21742	10174	7247	4321	12937	5802	4291	2844	136474	154546	157397	202205	834894	461243	73.9	461117	83.7	434406	85.2	126936	99.9	409254	65.6	409225	74.3	386823	75.9	117427	93.9	37291
7/1/2021	26	VT	920400	52800	397260	470340	0	147503	167057	180476	736090	852491	852377	803465	252954	38701	359951	453204	635	21742	10174	7247	4321	12937	5802	4291	2844	136620	154710	157547	202300	835861	461667	74	461540	83.8	434766	85.3	126992	99.9	409864	65.7	409835	74.4	387353	76	117484	94	37368
7/2/2021	26	VT	922660	52800	399520	470340	0	147865	167467	180919	737898	853466	853352	804267	253053	38772	360273	453784	637	21743	10175	7247	4321	12938	5803	4291	2844	136776	154887	157704	202379	836780	462005	74	461877	83.8	435036	85.3	127037	99.9	410506	65.8	410477	74.5	387900	76.1	117545	94	37437
7/3/2021	26	VT	923760	52800	400620	470340	0	148041	167667	181135	738778	854417	854303	805026	253159	38905	360534	454340	638	21743	10175	7247	4321	12938	5803	4291	2844	136928	155060	157853	202464	837679	462412	74.1	462284	83.9	435364	85.4	127077	99.9	411112	65.9	411083	74.6	388388	76.2	117598	94	37563
7/4/2021	27	VT	923760	52800	400620	470340	0	148041	167667	181135	738778	855386	855271	805825	253312	39005	360814	454927	640	21743	10175	7247	4321	12938	5803	4291	2844	137084	155236	158010	202586	838568	462804	74.2	462676	84	435704	85.4	127125	99.9	411698	66	411669	74.7	388866	76.3	117672	94.1	37662
7/5/2021	27	VT	923760	52800	400620	470340	0	148041	167667	181135	738778	856282	856165	806517	253407	39096	361009	455537	640	21743	10175	7247	4321	12938	5803	4291	2844	137227	155398	158146	202662	839394	463257	74.2	463127	84.1	436058	85.5	127178	99.9	412152	66.1	412123	74.8	389225	76.3	117712	94.1	37748
7/6/2021	27	VT	923760	52800	400620	470340	0	148041	167667	181135	738778	856803	856682	806893	253445	39151	361125	455887	640	21743	10175	7247	4321	12938	5803	4291	2844	137311	155492	158219	202693	839907	463490	74.3	463356	84.1	436244	85.5	127196	99.9	412485	66.1	412456	74.9	389469	76.4	117736	94.2	37802
7/7/2021	27	VT	923760	52800	400620	470340	0	148041	167667	181135	738778	857025	856903	807073	253462	39184	361205	455996	640	21743	10175	7247	4321	12938	5803	4291	2844	137346	155532	158255	202706	840150	463599	74.3	463464	84.1	436332	85.6	127200	99.9	412648	66.1	412619	74.9	389607	76.4	117751	94.2	37833
7/8/2021	27	VT	929810	52800	400820	476190	0	149011	168765	182321	743616	857349	857226	807307	253509	39221	361263	456225	640	21743	10175	7247	4321	12938	5803	4291	2844	137398	155591	158300	202744	840613	463856	74.3	463720	84.2	436527	85.6	127227	99.9	412905	66.2	412876	74.9	389816	76.4	117782	94.2	37887
7/9/2021	27	VT	930930	52800	401940	476190	0	149190	168968	182541	744512	858120	857991	807893	253609	39279	361456	456745	640	21743	10175	7247	4321	12938	5803	4291	2844	137522	155729	158415	202824	841346	464160	74.4	464018	84.2	436771	85.6	127265	99.9	413391	66.2	413360	75	390179	76.5	117831	94.2	37948
7/10/2021	27	VT	931580	52800	402140	476640	0	149294	169086	182668	745032	859026	858892	808615	253695	39353	361682	457337	654	21743	10175	7247	4321	12938	5803	4291	2844	137667	155893	158557	202893	842063	464492	74.4	464346	84.3	437049	85.7	127300	99.9	413833	66.3	413802	75.1	390520	76.6	117880	94.3	38007
7/11/2021	28	VT	931580	52800	402140	476640	0	149294	169086	182668	745032	859855	859718	809289	253815	39446	361959	457796	654	21743	10175	7247	4321	12938	5803	4291	2844	137800	156043	158689	202989	842846	464829	74.5	464680	84.3	437318	85.8	127345	99.9	414351	66.4	414320	75.2	390945	76.7	117939	94.3	38094
7/12/2021	28	VT	931580	52800	402140	476640	0	149294	169086	182668	745032	860701	860550	809962	253931	39531	362196	458314	660	21743	10175	7247	4321	12938	5803	4291	2844	137935	156194	158821	203081	843675	465236	74.6	465076	84.4	437644	85.8	127385	99.9	414864	66.5	414833	75.3	391360	76.7	117997	94.4	38191
7/13/2021	28	VT	931860	52800	402420	476640	0	149339	169137	182723	745255	861233	861081	810319	253965	39595	362290	458688	660	21743	10175	7247	4321	12938	5803	4291	2844	138021	156290	158891	203109	844213	465523	74.6	465362	84.5	437839	85.9	127402	99.9	415161	66.5	415130	75.3	391578	76.8	118019	94.4	38245
7/14/2021	28	VT	932650	52800	402760	477090	0	149466	169280	182878	745887	861521	861368	810539	253989	39635	362358	458868	660	21743	10175	7247	4321	12938	5803	4291	2844	138067	156342	158934	203128	844519	465691	74.6	465529	84.5	437968	85.9	127415	99.9	415331	66.6	415300	75.4	391707	76.8	118033	94.4	38277
7/15/2021	28	VT	934020	52800	403680	477540	0	149685	169529	183147	746983	862181	862023	811084	254118	39728	362508	459283	662	21743	10175	7247	4321	12938	5803	4291	2844	138172	156461	159041	203231	845134	465996	74.7	465829	84.6	438220	85.9	127462	99.9	415717	66.6	415686	75.4	392030	76.9	118095	94.4	38365
7/16/2021	28	VT	935840	52800	405500	477540	0	149977	169859	183504	748438	863312	863147	812018	254269	39817	362835	459994	666	21743	10175	7247	4321	12938	5803	4291	2844	138354	156665	159224	203352	846185	466345	74.7	466173	84.6	438513	86	127504	99.9	416496	66.7	416464	75.6	392671	77	118156	94.5	38448
7/17/2021	28	VT	936720	52800	406380	477540	0	150118	170019	183676	749142	864256	864083	812828	254414	40005	363088	460495	668	21743	10175	7247	4321	12938	5803	4291	2844	138505	156835	159383	203468	847018	466762	74.8	466582	84.7	438867	86.1	127548	99.9	417088	66.8	417056	75.7	393198	77.1	118230	94.6	38625
7/18/2021	29	VT	936720	52800	406380	477540	0	150118	170019	183676	749142	865107	864932	813535	254569	40099	363344	460996	668	21743	10175	7247	4321	12938	5803	4291	2844	138641	156989	159522	203592	847746	467146	74.9	466964	84.8	439187	86.1	127586	99.9	417491	66.9	417459	75.8	393535	77.2	118289	94.6	38706
7/19/2021	29	VT	936720	52800	406380	477540	0	150118	170019	183676	749142	866056	865880	814270	254676	40159	363533	461693	671	21743	10175	7247	4321	12938	5803	4291	2844	138793	157161	159666	203677	848655	467517	74.9	467334	84.8	439474	86.2	127627	99.9	418085	67	418053	75.9	393995	77.3	118340	94.6	38765
7/20/2021	29	VT	937310	52800	406520	477990	0	150213	170126	183792	749614	866483	866307	814568	254712	40191	363632	461989	671	21743	10175	7247	4321	12938	5803	4291	2844	138862	157239	159724	203706	849076	467720	75	467537	84.9	439614	86.2	127643	99.9	418339	67	418307	75.9	394193	77.3	118360	94.7	38796
7/21/2021	29	VT	937450	52800	406660	477990	0	150235	170152	183819	749726	866740	866564	814782	254735	40239	363707	462123	671	21743	10175	7247	4321	12938	5803	4291	2844	138903	157285	159766	203724	849344	467892	75	467709	84.9	439757	86.2	127653	99.9	418480	67.1	418448	76	394316	77.3	118374	94.7	38844
7/22/2021	29	VT	940630	52800	409840	477990	0	150745	170729	184443	752269	867441	867265	815363	254876	40294	363884	462592	671	21743	10175	7247	4321	12938	5803	4291	2844	139015	157413	159880	203837	849975	468218	75	468035	85	440018	86.3	127702	99.9	418829	67.1	418797	76	394613	77.4	118436	94.7	38895
7/23/2021	29	VT	941980	52800	409840	479340	0	150961	170974	184708	753349	868129	867953	815914	254987	40347	364047	463063	672	21685	10157	7242	4286	12926	5802	4289	2835	139126	157538	159988	203926	850602	468565	75.1	468382	85	440297	86.3	127749	99.9	419135	67.2	419103	76.1	394855	77.4	118478	94.8	38940
7/24/2021	29	VT	944740	52800	410800	481140	0	151403	171475	185249	755556	868792	868614	816445	255078	40411	364223	463486	672	21685	10157	7242	4286	12926	5802	4289	2835	139232	157658	160092	203999	851228	468930	75.2	468746	85.1	440597	86.4	127796	99.9	419466	67.2	419433	76.1	395123	77.5	118518	94.8	39013
7/25/2021	30	VT	944740	52800	410800	481140	0	151403	171475	185249	755556	869494	869316	817034	255217	40470	364434	463916	674	21685	10157	7242	4286	12926	5802	4289	2835	139344	157785	160208	204110	851865	469280	75.2	469096	85.1	440888	86.5	127850	99.9	419810	67.3	419777	76.2	395415	77.5	118575	94.8	39071
7/26/2021	30	VT	944740	52800	410800	481140	0	151403	171475	185249	755556	870257	870079	817629	255319	40531	364610	464442	674	21685	10157	7242	4286	12926	5802	4289	2835	139467	157923	160324	204191	852549	469671	75.3	469487	85.2	441196	86.5	127895	99.9	420166	67.3	420133	76.3	395692	77.6	118621	94.9	39135
7/27/2021	30	VT	944740	52800	410800	481140	0	151403	171475	185249	755556	870658	870480	817947	255354	40560	364721	464702	675	21685	10157	7242	4286	12926	5802	4289	2835	139531	157996	160387	204219	852949	469916	75.3	469732	85.3	441394	86.6	127917	99.9	420346	67.4	420313	76.3	395838	77.6	118632	94.9	39162
7/28/2021	30	VT	945020	52800	411080	481140	0	151448	171526	185304	755780	870892	870714	818127	255374	40590	364777	464850	675	21685	10157	7242	4286	12926	5802	4289	2835	139568	158039	160422	204235	853286	470140	75.3	469956	85.3	441573	86.6	127940	99.9	420491	67.4	420458	76.3	395959	77.6	118647	94.9	39204
7/29/2021	30	VT	949150	52800	413860	482490	0	152110	172275	186114	759083	871503	871324	818624	255488	40674	364924	465230	675	21685	10157	7242	4286	12926	5802	4289	2835	139666	158149	160520	204327	853871	470497	75.4	470312	85.4	441861	86.6	127984	99.9	420798	67.4	420765	76.4	396224	77.7	118696	94.9	39285
7/30/2021	30	VT	950500	52800	413860	483840	0	152326	172520	186378	760163	872255	872076	819235	255637	40743	365138	465698	676	21685	10157	7242	4286	12926	5802	4289	2835	139787	158286	160639	204446	854532	470908	75.5	470723	85.4	442195	86.7	128041	99.9	421106	67.5	421073	76.4	396472	77.7	118743	95	39346
7/31/2021	30	VT	950640	52800	414000	483840	0	152349	172546	186406	760275	872990	872811	819836	255781	40800	365330	466180	680	21692	10157	7242	4293	12933	5802	4289	2842	139905	158419	160757	204561	855196	471276	75.5	471091	85.5	442497	86.8	128091	99.9	421444	67.5	421411	76.5	396744	77.8	118793	95	39402
[truncated: 34 more columns]
